# Supplementary material for: High Summer Temperatures and Mortality in Estonia
Source: PLoS One. 2016 May 11;11(5):e0155045. doi: 10.1371/journal.pone.0155045 (PMC4864204; doi:10.1371/journal.pone.0155045)
Supplement: S1 File — Exposure variables: Maxtemp_i (Daily maximum temperatures for Estonia and each region i = 1–3 (i = 1 Estonia (Türi Station), 2 = Coastal region, 3 = Inland region)Mortality variables: N_ij, (the daily number of deaths in each investigated region and group, i = 1–3 (i = 1 Estonia (Türi Station), 2 = Coastal region, 3 = Inland region) j = 1–5 (i = 1 Total Mortality, 2 = Male Mortality, 3 = Female Mortality, 4 = <75 Mortality, 5 = 75+ Mortality)). (TXT) [file pone.0155045.s001.txt]

date	year	month	day	doy	wday	hday	trend	maxtemp_1	maxtemp_2	maxtemp_3	N_11	N_21	N_31	N_22	N_23	N_32	N_33	N_24	N_25	N_34	N_35	N_12	N_13	N_14	N_15
01JUN1997	1997	6	1	1	Sunday	0	1	20.3	20.533333333	20	41	19	22	9	10	10	12	11	8	17	5	19	22	28	13
02JUN1997	1997	6	2	2	Monday	0	2	17.8	18.3	17.566666667	45	22	23	10	12	10	13	15	7	15	8	20	25	30	15
03JUN1997	1997	6	3	3	Tuesday	0	3	16.5	17.266666667	14.833333333	44	21	23	9	12	9	14	14	7	14	9	18	26	28	16
04JUN1997	1997	6	4	4	Wednesday	0	4	15.9	14.966666667	15.466666667	44	21	23	6	15	11	12	9	12	12	11	17	27	21	23
05JUN1997	1997	6	5	5	Thursday	0	5	20.8	17.9	18.1	50	24	26	13	11	10	16	17	7	18	8	23	27	35	15
06JUN1997	1997	6	6	6	Friday	0	6	23.6	22.3	21.5	50	23	24	12	11	9	15	12	11	15	9	21	26	27	20
07JUN1997	1997	6	7	7	Saturday	0	7	24.7	24.2	22.733333333	43	26	17	17	9	9	8	16	10	12	5	26	17	28	15
08JUN1997	1997	6	8	8	Sunday	0	8	27.2	26.9	25.333333333	73	30	43	18	12	26	17	24	6	27	16	44	29	51	22
09JUN1997	1997	6	9	9	Monday	0	9	28.5	28.066666667	27.3	59	28	30	14	14	12	18	15	13	17	13	26	32	32	26
10JUN1997	1997	6	10	10	Tuesday	0	10	25.7	24.466666667	25.633333333	46	23	23	13	10	7	16	11	12	11	12	20	26	22	24
11JUN1997	1997	6	11	11	Wednesday	0	11	25.4	22.6	25.133333333	65	33	31	17	16	13	18	18	15	19	12	30	34	37	27
12JUN1997	1997	6	12	12	Thursday	0	12	28.1	24.5	25.866666667	48	30	17	15	15	12	5	19	11	11	6	27	20	30	17
13JUN1997	1997	6	13	13	Friday	0	13	28.4	27.2	27.3	49	26	23	10	16	8	15	13	13	12	11	18	31	25	24
14JUN1997	1997	6	14	14	Saturday	0	14	21.9	19.433333333	23.933333333	58	35	23	20	15	12	11	20	15	14	9	32	26	34	24
15JUN1997	1997	6	15	15	Sunday	0	15	21.2	21.666666667	21.833333333	45	31	14	22	9	3	11	19	12	8	6	25	20	27	18
16JUN1997	1997	6	16	16	Monday	0	16	18.1	18.666666667	20.566666667	49	23	26	12	11	17	9	20	3	17	9	29	20	37	12
17JUN1997	1997	6	17	17	Tuesday	0	17	15.1	15.633333333	14.5	45	29	16	15	14	7	9	16	13	9	7	22	23	25	20
18JUN1997	1997	6	18	18	Wednesday	0	18	13.9	14.033333333	11.5	55	26	29	13	13	17	12	16	10	17	12	30	25	33	22
19JUN1997	1997	6	19	19	Thursday	0	19	20.6	20.133333333	19.2	47	23	24	14	9	14	10	17	6	18	6	28	19	35	12
20JUN1997	1997	6	20	20	Friday	0	20	22.3	20.933333333	21.833333333	51	27	24	14	13	12	12	17	10	16	8	26	25	33	18
21JUN1997	1997	6	21	21	Saturday	0	21	21.9	22.666666667	22.566666667	51	32	19	18	14	11	8	21	11	12	7	29	22	33	18
22JUN1997	1997	6	22	22	Sunday	0	22	21.6	20.466666667	22.633333333	44	16	28	8	8	15	13	13	3	16	12	23	21	29	15
23JUN1997	1997	6	23	23	Monday	1	23	19.4	18.766666667	18.633333333	41	21	20	11	10	8	12	8	13	13	7	19	22	21	20
24JUN1997	1997	6	24	24	Tuesday	1	24	18.4	17.4	17.633333333	55	25	30	12	13	13	17	15	10	18	12	25	30	33	22
25JUN1997	1997	6	25	25	Wednesday	0	25	19.2	18.7	18.733333333	52	28	24	13	15	12	12	20	8	13	11	25	27	33	19
26JUN1997	1997	6	26	26	Thursday	0	26	18	17.366666667	18.133333333	46	26	20	19	7	9	11	18	8	10	10	28	18	28	18
27JUN1997	1997	6	27	27	Friday	0	27	21.7	21.6	20.6	55	32	23	15	17	11	12	19	13	14	9	26	29	33	22
28JUN1997	1997	6	28	28	Saturday	0	28	21.5	22.033333333	18.633333333	41	17	24	11	6	11	13	11	6	12	12	22	19	23	18
29JUN1997	1997	6	29	29	Sunday	0	29	24.3	24.066666667	23.266666667	49	22	27	11	11	9	18	11	11	13	14	20	29	24	25
30JUN1997	1997	6	30	30	Monday	0	30	28.9	29.1	27.866666667	54	24	30	12	12	17	13	15	9	17	13	29	25	32	22
01JUL1997	1997	7	1	31	Tuesday	0	31	29	30.6	28.3	57	25	32	16	9	13	19	12	13	17	15	29	28	29	28
02JUL1997	1997	7	2	32	Wednesday	0	32	30.2	30.333333333	29.266666667	49	28	21	17	11	15	6	14	14	12	9	32	17	26	23
03JUL1997	1997	7	3	33	Thursday	0	33	25.3	24.866666667	26.2	49	25	24	15	10	14	10	16	9	19	5	29	20	35	14
04JUL1997	1997	7	4	34	Friday	0	34	23	23.966666667	22.166666667	51	25	26	14	11	19	7	14	11	14	12	33	18	28	23
05JUL1997	1997	7	5	35	Saturday	0	35	26.2	24.933333333	25.266666667	51	23	28	10	13	9	19	15	8	18	10	19	32	33	18
06JUL1997	1997	7	6	36	Sunday	0	36	26.8	25.933333333	24.633333333	56	29	26	16	13	11	15	18	11	17	9	27	28	35	20
07JUL1997	1997	7	7	37	Monday	0	37	25.6	26.1	25.366666667	49	25	22	14	11	11	11	14	11	13	9	25	22	27	20
08JUL1997	1997	7	8	38	Tuesday	0	38	27	26.566666667	26.333333333	52	26	26	11	15	13	13	14	12	16	10	24	28	30	22
09JUL1997	1997	7	9	39	Wednesday	0	39	23.7	22.333333333	22.833333333	32	19	13	8	11	8	5	13	6	9	4	16	16	22	10
10JUL1997	1997	7	10	40	Thursday	0	40	17.7	18.2	17.933333333	59	31	28	17	14	18	10	22	9	21	7	35	24	43	16
11JUL1997	1997	7	11	41	Friday	0	41	19.7	19.733333333	19.733333333	44	20	24	8	12	9	15	13	7	13	11	17	27	26	18
12JUL1997	1997	7	12	42	Saturday	0	42	20.4	21.033333333	19.033333333	44	27	16	13	14	8	8	17	10	10	6	21	22	27	16
13JUL1997	1997	7	13	43	Sunday	0	43	19.6	20.566666667	18.933333333	43	24	19	13	11	8	11	14	10	10	9	21	22	24	19
14JUL1997	1997	7	14	44	Monday	0	44	21.2	22.266666667	19.666666667	44	17	27	10	7	11	16	15	2	18	9	21	23	33	11
15JUL1997	1997	7	15	45	Tuesday	0	45	20.4	21.666666667	18.966666667	45	23	22	12	11	13	9	10	13	14	8	25	20	24	21
16JUL1997	1997	7	16	46	Wednesday	0	46	21.6	22.3	18.9	44	25	19	11	14	5	14	14	11	8	11	16	28	22	22
17JUL1997	1997	7	17	47	Thursday	0	47	17.8	20.7	18.7	49	22	27	12	10	11	16	14	8	16	11	23	26	30	19
18JUL1997	1997	7	18	48	Friday	0	48	21.4	21.533333333	20.9	37	14	23	5	9	11	12	8	6	12	11	16	21	20	17
19JUL1997	1997	7	19	49	Saturday	0	49	24.7	24.6	23.666666667	47	28	19	17	11	10	9	17	11	10	9	27	20	27	20
20JUL1997	1997	7	20	50	Sunday	0	50	26.4	25.933333333	25.2	47	21	25	7	14	11	14	13	8	14	11	18	28	27	19
21JUL1997	1997	7	21	51	Monday	0	51	27.8	27.666666667	26.433333333	67	30	37	16	14	18	19	20	10	24	13	34	33	44	23
22JUL1997	1997	7	22	52	Tuesday	0	52	28.6	28.166666667	27.9	61	27	33	11	16	15	18	22	5	23	10	26	34	45	15
23JUL1997	1997	7	23	53	Wednesday	0	53	28	29.033333333	27.166666667	45	19	26	8	11	13	13	11	8	15	11	21	24	26	19
24JUL1997	1997	7	24	54	Thursday	0	54	27	26.066666667	25.4	51	34	17	18	16	9	8	25	9	13	4	27	24	38	13
25JUL1997	1997	7	25	55	Friday	0	55	26	25.633333333	25.8	38	15	23	10	5	15	8	10	5	16	7	25	13	26	12
26JUL1997	1997	7	26	56	Saturday	0	56	23.4	23.733333333	25.266666667	44	22	21	10	12	11	10	9	13	12	9	21	22	21	22
27JUL1997	1997	7	27	57	Sunday	0	57	22	22.133333333	23.133333333	59	28	31	20	8	16	15	20	8	17	14	36	23	37	22
28JUL1997	1997	7	28	58	Monday	0	58	22.5	21.466666667	22.733333333	40	22	18	12	10	5	13	16	6	10	8	17	23	26	14
29JUL1997	1997	7	29	59	Tuesday	0	59	20.6	20.166666667	21.866666667	46	23	23	14	9	10	13	17	6	14	9	24	22	31	15
30JUL1997	1997	7	30	60	Wednesday	0	60	22.4	21.133333333	22.866666667	33	19	13	14	5	7	6	13	6	8	5	21	11	21	11
31JUL1997	1997	7	31	61	Thursday	0	61	23.7	22.233333333	24.133333333	32	13	19	6	7	11	8	9	4	9	10	17	15	18	14
01AUG1997	1997	8	1	62	Friday	0	62	26.2	25.9	25.2	51	23	27	12	11	12	15	13	10	14	13	24	26	27	23
02AUG1997	1997	8	2	63	Saturday	0	63	27.2	25.833333333	25.4	59	26	33	17	9	20	13	17	9	23	10	37	22	40	19
03AUG1997	1997	8	3	64	Sunday	0	64	27.2	26.4	25.133333333	38	23	15	9	14	10	5	14	9	12	3	19	19	26	12
04AUG1997	1997	8	4	65	Monday	0	65	26.4	23.666666667	25.9	47	24	23	14	10	10	13	12	12	15	8	24	23	27	20
05AUG1997	1997	8	5	66	Tuesday	0	66	25.6	26.033333333	25.266666667	50	26	24	17	9	14	10	21	5	13	11	31	19	34	16
06AUG1997	1997	8	6	67	Wednesday	0	67	25.8	25.7	25.233333333	42	22	20	13	9	12	8	12	10	15	5	25	17	27	15
07AUG1997	1997	8	7	68	Thursday	0	68	27.8	27.2	26	48	23	25	12	11	14	11	15	8	15	10	26	22	30	18
08AUG1997	1997	8	8	69	Friday	0	69	28	27.833333333	27.466666667	58	35	23	16	19	12	11	23	12	12	11	28	30	35	23
09AUG1997	1997	8	9	70	Saturday	0	70	28.3	27.366666667	27.766666667	67	27	40	19	8	21	19	17	10	24	16	40	27	41	26
10AUG1997	1997	8	10	71	Sunday	0	71	28.6	27.4	28.233333333	40	23	16	6	17	13	3	11	12	14	2	19	20	25	14
11AUG1997	1997	8	11	72	Monday	0	72	23.4	23.766666667	24.033333333	38	20	18	14	6	9	9	14	6	10	8	23	15	24	14
12AUG1997	1997	8	12	73	Tuesday	0	73	24.5	23.166666667	22.8	44	26	18	12	14	10	8	16	10	10	8	22	22	26	18
13AUG1997	1997	8	13	74	Wednesday	0	74	19.5	20.433333333	19.766666667	40	26	14	17	9	6	8	18	8	11	3	23	17	29	11
14AUG1997	1997	8	14	75	Thursday	0	75	18.2	18.4	17.033333333	49	25	24	15	10	14	10	14	11	16	8	29	20	30	19
15AUG1997	1997	8	15	76	Friday	0	76	18	18	15.733333333	47	27	20	15	12	9	11	14	13	8	12	24	23	22	25
16AUG1997	1997	8	16	77	Saturday	0	77	18.5	18.8	17.8	53	23	29	8	15	16	13	17	6	17	12	24	28	34	18
17AUG1997	1997	8	17	78	Sunday	0	78	20.3	20.733333333	18.366666667	49	26	23	14	12	16	7	17	9	16	7	30	19	33	16
18AUG1997	1997	8	18	79	Monday	0	79	22.5	21.3	20.533333333	54	13	38	3	10	18	20	6	7	19	19	21	30	25	26
19AUG1997	1997	8	19	80	Tuesday	0	80	24.3	23.133333333	23.066666667	54	22	32	12	10	14	18	15	7	15	17	26	28	30	24
20AUG1997	1997	8	20	81	Wednesday	1	81	26.3	24.033333333	24.933333333	44	20	24	10	10	9	15	11	9	14	10	19	25	25	19
21AUG1997	1997	8	21	82	Thursday	0	82	27.1	24.866666667	25.666666667	53	27	25	12	15	12	13	20	7	15	10	24	28	35	17
22AUG1997	1997	8	22	83	Friday	0	83	26.7	26.033333333	26.933333333	54	26	28	16	10	15	13	10	16	20	8	31	23	30	24
23AUG1997	1997	8	23	84	Saturday	0	84	26.2	25.1	27.8	36	20	16	14	6	4	12	14	6	9	7	18	18	23	13
24AUG1997	1997	8	24	85	Sunday	0	85	24.8	24.6	27.233333333	44	20	24	11	9	9	15	13	7	17	7	20	24	30	14
25AUG1997	1997	8	25	86	Monday	0	86	26.5	25.933333333	28.5	56	28	27	12	16	11	16	19	9	11	16	23	32	30	25
26AUG1997	1997	8	26	87	Tuesday	0	87	29.8	28.8	29.466666667	56	30	26	16	14	18	8	21	9	15	11	34	22	36	20
27AUG1997	1997	8	27	88	Wednesday	0	88	29.5	30	29.566666667	65	37	28	20	17	11	17	18	19	14	14	31	34	32	33
28AUG1997	1997	8	28	89	Thursday	0	89	29.8	29.933333333	28.333333333	43	23	20	12	11	11	9	12	11	13	7	23	20	25	18
29AUG1997	1997	8	29	90	Friday	0	90	28.4	28.433333333	28.2	45	13	31	7	6	18	13	7	6	14	17	25	19	21	23
30AUG1997	1997	8	30	91	Saturday	0	91	27	26.7	26.7	43	19	24	8	11	14	10	8	11	14	10	22	21	22	21
31AUG1997	1997	8	31	92	Sunday	0	92	25.9	26.7	24	47	24	23	14	10	10	13	16	8	16	7	24	23	32	15
01SEP1997	1997	9	1	93	Monday	0	93	22.2	23.166666667	19.733333333	59	28	31	15	13	15	16	16	12	19	12	30	29	35	24
02SEP1997	1997	9	2	94	Tuesday	0	94	19	19.666666667	17.7	42	20	21	7	13	9	12	13	7	14	7	16	25	27	14
03SEP1997	1997	9	3	95	Wednesday	0	95	19.4	20.6	18.7	35	19	16	5	14	9	7	10	9	10	6	14	21	20	15
04SEP1997	1997	9	4	96	Thursday	0	96	20.6	22.566666667	19.566666667	33	15	18	7	8	11	7	11	4	6	12	18	15	17	16
05SEP1997	1997	9	5	97	Friday	0	97	23	22.433333333	21.366666667	48	29	19	14	15	9	10	17	12	12	7	23	25	29	19
06SEP1997	1997	9	6	98	Saturday	0	98	20	19.266666667	20.6	44	28	16	14	14	4	12	17	11	9	7	18	26	26	18
07SEP1997	1997	9	7	99	Sunday	0	99	18.7	18.666666667	20	44	19	25	9	10	15	10	12	7	16	9	24	20	28	16
08SEP1997	1997	9	8	100	Monday	0	100	17	17	18.733333333	43	18	25	6	12	19	6	12	6	15	10	25	18	27	16
09SEP1997	1997	9	9	101	Tuesday	0	101	13.8	15.033333333	15.266666667	39	19	20	9	10	13	7	14	5	13	7	22	17	27	12
10SEP1997	1997	9	10	102	Wednesday	0	102	16.9	16.9	14.6	37	21	16	8	13	12	4	11	10	12	4	20	17	23	14
11SEP1997	1997	9	11	103	Thursday	0	103	17.6	17.166666667	16.333333333	60	28	31	16	12	14	17	19	9	19	12	30	29	38	21
12SEP1997	1997	9	12	104	Friday	0	104	17.6	17.2	16.6	48	27	21	17	10	13	8	19	8	15	6	30	18	34	14
13SEP1997	1997	9	13	105	Saturday	0	105	17.2	18.433333333	17.4	59	27	32	12	15	21	11	12	15	22	10	33	26	34	25
14SEP1997	1997	9	14	106	Sunday	0	106	15	15.6	15.666666667	42	17	24	8	9	12	12	12	5	15	9	20	21	27	14
15SEP1997	1997	9	15	107	Monday	0	107	16.6	15.966666667	14.3	60	22	38	14	8	26	12	11	11	27	11	40	20	38	22
16SEP1997	1997	9	16	108	Tuesday	0	108	16.4	16.833333333	15.033333333	64	29	35	16	13	18	17	20	9	19	16	34	30	39	25
17SEP1997	1997	9	17	109	Wednesday	0	109	16.9	16.6	19.933333333	65	31	33	21	10	17	16	17	14	21	12	38	26	38	26
18SEP1997	1997	9	18	110	Thursday	0	110	15.3	14.733333333	15.933333333	32	12	20	7	5	9	11	7	5	13	7	16	16	20	12
19SEP1997	1997	9	19	111	Friday	0	111	13.5	13.7	13.233333333	44	28	15	16	12	5	10	19	9	10	5	21	22	29	14
20SEP1997	1997	9	20	112	Saturday	0	112	11.9	11.966666667	11.8	39	24	15	18	6	8	7	19	5	10	5	26	13	29	10
21SEP1997	1997	9	21	113	Sunday	0	113	13.2	13.566666667	12.733333333	47	25	22	14	11	14	8	10	15	13	9	28	19	23	24
22SEP1997	1997	9	22	114	Monday	0	114	13.4	13.9	13.3	46	27	18	12	15	12	6	15	12	8	10	24	21	23	22
23SEP1997	1997	9	23	115	Tuesday	0	115	9.5	10.866666667	9.5	44	26	18	14	12	9	9	16	10	15	3	23	21	31	13
24SEP1997	1997	9	24	116	Wednesday	0	116	10.3	10.766666667	10	54	29	25	11	18	15	10	17	12	17	8	26	28	34	20
25SEP1997	1997	9	25	117	Thursday	0	117	14.6	15.4	12.533333333	50	25	25	11	14	16	9	13	12	20	5	27	23	33	17
26SEP1997	1997	9	26	118	Friday	0	118	14.3	13.833333333	11.966666667	54	27	26	10	17	15	11	15	12	17	9	25	28	32	21
27SEP1997	1997	9	27	119	Saturday	0	119	10.7	11.766666667	10.466666667	56	28	28	15	13	15	13	10	18	21	7	30	26	31	25
28SEP1997	1997	9	28	120	Sunday	0	120	10.5	10.933333333	9.2666666667	52	22	29	12	10	14	15	13	9	18	11	26	25	31	20
29SEP1997	1997	9	29	121	Monday	0	121	9.1	10.866666667	8.3	49	18	31	11	7	15	16	9	9	20	11	26	23	29	20
30SEP1997	1997	9	30	122	Tuesday	0	122	8.4	11.1	7.4333333333	36	23	13	11	12	8	5	11	12	11	2	19	17	22	14
01JUN1998	1998	6	1	1	Monday	0	123	23.4	22.866666667	24.133333333	54	28	26	16	12	10	16	13	15	17	9	26	28	30	24
02JUN1998	1998	6	2	2	Tuesday	0	124	20	17.8	19.6	48	22	26	12	10	9	17	15	7	15	11	21	27	30	18
03JUN1998	1998	6	3	3	Wednesday	0	125	19.2	18.2	19.3	49	21	28	11	10	17	11	12	9	21	7	28	21	33	16
04JUN1998	1998	6	4	4	Thursday	0	126	21	18.7	22.266666667	46	20	25	14	6	14	11	15	5	18	7	28	17	33	12
05JUN1998	1998	6	5	5	Friday	0	127	18	16.966666667	18.366666667	51	26	25	12	14	13	12	18	8	17	8	25	26	35	16
06JUN1998	1998	6	6	6	Saturday	1	128	18.6	18.366666667	16.6	61	32	28	17	15	10	18	13	19	21	7	27	33	34	26
07JUN1998	1998	6	7	7	Sunday	0	129	21.2	21.533333333	23.066666667	59	26	33	14	12	18	15	16	10	20	13	32	27	36	23
08JUN1998	1998	6	8	8	Monday	0	130	26.5	26.366666667	27.8	66	29	36	13	16	19	17	19	10	22	14	32	33	41	24
09JUN1998	1998	6	9	9	Tuesday	0	131	21.3	20.1	22.633333333	61	31	30	14	17	17	13	20	11	21	9	31	30	41	20
10JUN1998	1998	6	10	10	Wednesday	0	132	29	26.966666667	27.266666667	55	22	33	7	15	16	17	9	13	20	13	23	32	29	26
11JUN1998	1998	6	11	11	Thursday	0	133	25.6	24.133333333	29.166666667	60	19	41	11	8	22	19	11	8	27	14	33	27	38	22
12JUN1998	1998	6	12	12	Friday	0	134	26.9	25.333333333	27.2	68	30	36	20	10	15	21	17	13	17	19	35	31	34	32
13JUN1998	1998	6	13	13	Saturday	0	135	20.7	20.4	20.433333333	57	24	32	7	17	17	15	13	11	16	16	24	32	29	27
14JUN1998	1998	6	14	14	Sunday	0	136	22.8	20.733333333	21.4	42	29	13	17	12	8	5	19	10	6	7	25	17	25	17
15JUN1998	1998	6	15	15	Monday	0	137	28.8	27.4	30.933333333	54	24	30	10	14	14	16	15	9	19	11	24	30	34	20
16JUN1998	1998	6	16	16	Tuesday	0	138	23.2	22.533333333	23.433333333	46	20	26	10	10	14	12	13	7	15	11	24	22	28	18
17JUN1998	1998	6	17	17	Wednesday	0	139	16.2	15.633333333	18.8	57	21	36	13	8	22	14	15	6	19	17	35	22	34	23
18JUN1998	1998	6	18	18	Thursday	0	140	19.3	17.666666667	20.5	48	26	21	13	13	10	11	13	13	12	9	23	24	25	22
19JUN1998	1998	6	19	19	Friday	0	141	18	17.966666667	17.866666667	41	15	26	6	9	8	18	9	6	13	13	14	27	22	19
20JUN1998	1998	6	20	20	Saturday	0	142	16.2	14.966666667	13.433333333	38	18	20	13	5	12	8	10	8	12	8	25	13	22	16
21JUN1998	1998	6	21	21	Sunday	0	143	18.5	17.033333333	16.266666667	44	23	21	10	13	13	8	11	12	9	12	23	21	20	24
22JUN1998	1998	6	22	22	Monday	0	144	15.8	15.066666667	15.4	48	20	28	8	12	17	11	8	12	18	10	25	23	26	22
23JUN1998	1998	6	23	23	Tuesday	1	145	12.1	12.666666667	12.066666667	57	30	27	17	13	18	9	18	12	20	7	35	22	38	19
24JUN1998	1998	6	24	24	Wednesday	1	146	16.5	17.1	14.066666667	57	31	25	13	18	10	15	19	12	14	11	23	33	33	23
25JUN1998	1998	6	25	25	Thursday	0	147	16.3	16.6	13.166666667	59	22	35	10	12	19	16	11	11	23	12	29	28	34	23
26JUN1998	1998	6	26	26	Friday	0	148	21.4	19.666666667	18.933333333	55	28	26	16	12	16	10	18	10	17	9	32	22	35	19
27JUN1998	1998	6	27	27	Saturday	0	149	22.8	20.333333333	20.966666667	48	21	26	7	14	18	8	11	10	21	5	25	22	32	15
28JUN1998	1998	6	28	28	Sunday	0	150	24.1	23.833333333	23.4	44	32	12	15	17	6	6	18	14	8	4	21	23	26	18
29JUN1998	1998	6	29	29	Monday	0	151	22	21.333333333	20.9	56	30	26	12	18	15	11	15	15	16	10	27	29	31	25
30JUN1998	1998	6	30	30	Tuesday	0	152	19	18.866666667	17.533333333	53	23	29	11	12	16	13	16	7	19	10	27	25	35	17
01JUL1998	1998	7	1	31	Wednesday	0	153	21.2	18.8	20.133333333	43	23	19	13	10	9	10	16	7	9	10	22	20	25	17
02JUL1998	1998	7	2	32	Thursday	0	154	16.8	19.333333333	17.633333333	45	22	23	12	10	13	10	12	10	12	11	25	20	24	21
03JUL1998	1998	7	3	33	Friday	0	155	21.4	19.6	21.266666667	55	30	25	12	18	14	11	16	14	15	10	26	29	31	24
04JUL1998	1998	7	4	34	Saturday	0	156	19.1	18.9	19.333333333	47	21	26	10	11	10	16	10	11	14	12	20	27	24	23
05JUL1998	1998	7	5	35	Sunday	0	157	21	20.266666667	19.133333333	46	23	23	10	13	15	8	14	9	16	7	25	21	30	16
06JUL1998	1998	7	6	36	Monday	0	158	22.6	21.1	21.5	39	21	18	10	11	13	5	11	10	9	9	23	16	20	19
07JUL1998	1998	7	7	37	Tuesday	0	159	19	18.833333333	18.6	52	24	27	13	11	17	10	10	14	22	5	30	21	32	19
08JUL1998	1998	7	8	38	Wednesday	0	160	19.1	19.833333333	18.433333333	48	23	24	11	12	13	11	16	7	16	8	24	23	32	15
09JUL1998	1998	7	9	39	Thursday	0	161	22.1	21.366666667	21.566666667	46	21	25	11	10	14	11	12	9	18	7	25	21	30	16
10JUL1998	1998	7	10	40	Friday	0	162	23.4	21.866666667	21.7	50	30	20	16	14	11	9	18	12	12	8	27	23	30	20
11JUL1998	1998	7	11	41	Saturday	0	163	20.9	19.4	23.333333333	57	32	24	14	18	13	11	22	10	12	12	27	29	34	22
12JUL1998	1998	7	12	42	Sunday	0	164	20.7	21.033333333	20.166666667	52	28	23	14	14	13	10	18	10	18	5	27	24	36	15
13JUL1998	1998	7	13	43	Monday	0	165	16.7	17.133333333	17	46	21	24	11	10	9	15	13	8	14	10	20	25	27	18
14JUL1998	1998	7	14	44	Tuesday	0	166	18.5	18.866666667	18.1	49	27	20	17	10	9	11	13	14	15	5	26	21	28	19
15JUL1998	1998	7	15	45	Wednesday	0	167	20	18.066666667	20.166666667	50	26	24	13	13	15	9	20	6	18	6	28	22	38	12
16JUL1998	1998	7	16	46	Thursday	0	168	18.8	19	20.266666667	42	14	28	6	8	20	8	9	5	19	9	26	16	28	14
17JUL1998	1998	7	17	47	Friday	0	169	20.7	19.9	21.1	49	25	24	7	18	16	8	12	13	16	8	23	26	28	21
18JUL1998	1998	7	18	48	Saturday	0	170	19.6	21.1	17.7	48	26	20	10	16	10	10	13	13	15	5	20	26	28	18
19JUL1998	1998	7	19	49	Sunday	0	171	19.4	18.8	19.7	37	21	15	13	8	7	8	14	7	9	6	20	16	23	13
20JUL1998	1998	7	20	50	Monday	0	172	20.7	20.333333333	19.566666667	61	30	30	14	16	14	16	20	10	17	13	28	32	37	23
21JUL1998	1998	7	21	51	Tuesday	0	173	24.4	21.766666667	23.233333333	47	20	27	10	10	12	15	13	7	19	8	22	25	32	15
22JUL1998	1998	7	22	52	Wednesday	0	174	26.4	25.7	27.666666667	46	21	25	11	10	9	16	16	5	15	10	20	26	31	15
23JUL1998	1998	7	23	53	Thursday	0	175	24.5	22.333333333	24.166666667	43	19	24	8	11	12	12	9	10	16	8	20	23	25	18
24JUL1998	1998	7	24	54	Friday	0	176	24.7	23.766666667	25.033333333	45	21	23	8	13	13	10	13	8	18	5	21	23	31	13
25JUL1998	1998	7	25	55	Saturday	0	177	22	21.633333333	21.333333333	39	17	22	7	10	12	10	9	8	16	6	19	20	25	14
26JUL1998	1998	7	26	56	Sunday	0	178	19.4	19.333333333	19.333333333	47	26	21	14	12	12	9	18	8	13	8	26	21	31	16
27JUL1998	1998	7	27	57	Monday	0	179	22	20.366666667	20.566666667	42	18	24	11	7	15	9	13	5	14	10	26	16	27	15
28JUL1998	1998	7	28	58	Tuesday	0	180	22.6	21.133333333	21.4	53	30	23	13	17	12	11	17	13	13	10	25	28	30	23
29JUL1998	1998	7	29	59	Wednesday	0	181	19.4	18.4	19.5	40	25	15	13	12	7	8	15	10	9	6	20	20	24	16
30JUL1998	1998	7	30	60	Thursday	0	182	21.5	21.066666667	21.966666667	46	17	29	8	9	18	11	10	7	16	13	26	20	26	20
31JUL1998	1998	7	31	61	Friday	0	183	19.8	19.966666667	21.466666667	34	15	19	10	5	11	8	8	7	12	7	21	13	20	14
01AUG1998	1998	8	1	62	Saturday	0	184	21.5	20.133333333	22.466666667	48	15	33	8	7	20	13	11	4	22	11	28	20	33	15
02AUG1998	1998	8	2	63	Sunday	0	185	21.5	20.733333333	22	57	29	27	16	13	12	15	19	10	11	16	28	28	30	26
03AUG1998	1998	8	3	64	Monday	0	186	17.9	19.966666667	21.5	65	34	31	11	23	20	11	21	13	18	13	31	34	39	26
04AUG1998	1998	8	4	65	Tuesday	0	187	20.1	19.333333333	20.833333333	45	24	21	12	12	10	11	13	11	14	7	22	23	27	18
05AUG1998	1998	8	5	66	Wednesday	0	188	20.7	19.5	19.933333333	41	17	24	10	7	10	14	12	5	13	11	20	21	25	16
06AUG1998	1998	8	6	67	Thursday	0	189	18.7	19.733333333	19.033333333	43	13	30	4	9	15	15	8	5	20	10	19	24	28	15
07AUG1998	1998	8	7	68	Friday	0	190	16.5	17.8	16.266666667	47	21	26	12	9	18	8	15	6	17	9	30	17	32	15
08AUG1998	1998	8	8	69	Saturday	0	191	18.3	18.166666667	17.9	42	18	24	5	13	11	13	8	10	16	8	16	26	24	18
09AUG1998	1998	8	9	70	Sunday	0	192	18	18.066666667	16.5	48	23	25	14	9	15	10	11	12	15	10	29	19	26	22
10AUG1998	1998	8	10	71	Monday	0	193	16.5	17.733333333	16.6	50	20	30	12	8	11	19	12	8	19	11	23	27	31	19
11AUG1998	1998	8	11	72	Tuesday	0	194	20.2	19.866666667	18.3	35	12	23	4	8	12	11	9	3	18	5	16	19	27	8
12AUG1998	1998	8	12	73	Wednesday	0	195	19.4	19.966666667	18.833333333	54	27	27	11	16	6	21	14	13	13	14	17	37	27	27
13AUG1998	1998	8	13	74	Thursday	0	196	18	19.733333333	18.166666667	36		22	10	4	10	12	10	4	13	9	20	16	23	13
14AUG1998	1998	8	14	75	Friday	0	197	14.8	15.966666667	14.066666667	48	26	21	10	16	10	11	15	11	13	8	20	27	28	19
15AUG1998	1998	8	15	76	Saturday	0	198	16.5	16.833333333	13.4	47	22	25	12	10	15	10	14	8	18	7	27	20	32	15
16AUG1998	1998	8	16	77	Sunday	0	199	16.7	17.7	16.166666667	52	24	28	15	9	13	15	15	9	20	8	28	24	35	17
17AUG1998	1998	8	17	78	Monday	0	200	20	19.3	19.2	56	25	31	16	9	16	15	16	9	17	14	32	24	33	23
18AUG1998	1998	8	18	79	Tuesday	0	201	18.7	17.566666667	17.5	55	25	30	13	12	19	11	16	9	18	12	32	23	34	21
19AUG1998	1998	8	19	80	Wednesday	0	202	18.3	18.1	17.733333333	55	25	30	10	15	15	15	13	12	20	10	25	30	33	22
20AUG1998	1998	8	20	81	Thursday	1	203	18.8	18.6	17.966666667	50	25	25	13	12	14	11	16	9	18	7	27	23	34	16
21AUG1998	1998	8	21	82	Friday	0	204	21.3	18.6	22.5	38	21	17	12	9	8	9	15	6	11	6	20	18	26	12
22AUG1998	1998	8	22	83	Saturday	0	205	18.2	17.633333333	19.233333333	65	29	36	16	13	13	23	15	14	19	17	29	36	34	31
23AUG1998	1998	8	23	84	Sunday	0	206	15.2	17.1	16.766666667	56	36	20	19	17	16	4	22	14	14	6	35	21	36	20
24AUG1998	1998	8	24	85	Monday	0	207	17.3	18.4	16.7	63	26	36	17	9	12	24	18	8	16	20	29	33	34	28
25AUG1998	1998	8	25	86	Tuesday	0	208	16.1	17.233333333	15.966666667	47	18	27	11	7	16	11	12	6	18	9	27	18	30	15
26AUG1998	1998	8	26	87	Wednesday	0	209	16.2	15.833333333	14.933333333	44	24	18	8	16	12	6	14	10	8	10	20	22	22	20
27AUG1998	1998	8	27	88	Thursday	0	210	18.1	17.133333333	16.333333333	46	20	26	9	11	18	8	12	8	18	8	27	19	30	16
28AUG1998	1998	8	28	89	Friday	0	211	18.2	17.366666667	17.7	55	29	26	13	16	13	13	16	13	19	7	26	29	35	20
29AUG1998	1998	8	29	90	Saturday	0	212	16.2	15.366666667	16.133333333	47	21	26	13	8	13	13	13	8	19	7	26	21	32	15
30AUG1998	1998	8	30	91	Sunday	0	213	16.7	17.2	17.3	40	21	19	9	12	9	10	13	8	13	6	18	22	26	14
31AUG1998	1998	8	31	92	Monday	0	214	12.5	14.633333333	13.4	43	16	26	8	8	14	12	9	7	16	10	22	20	25	17
01SEP1998	1998	9	1	93	Tuesday	0	215	13.6	14.333333333	12.033333333	58	25	32	13	12	15	17	18	7	20	12	28	29	38	19
02SEP1998	1998	9	2	94	Wednesday	0	216	17.7	17.033333333	15.166666667	48	23	25	12	11	15	10	14	9	16	9	27	21	30	18
03SEP1998	1998	9	3	95	Thursday	0	217	19.5	18.466666667	17.133333333	43	15	27	10	5	14	13	11	4	16	11	24	18	27	15
04SEP1998	1998	9	4	96	Friday	0	218	15.9	15.733333333	13.733333333	51	27	24	15	12	9	15	19	8	9	15	24	27	28	23
05SEP1998	1998	9	5	97	Saturday	0	219	17.2	17.033333333	16.566666667	55	33	21	17	16	12	9	21	12	14	7	29	25	35	19
06SEP1998	1998	9	6	98	Sunday	0	220	17.8	17.4	17	59	25	34	13	12	20	14	13	12	21	13	33	26	34	25
07SEP1998	1998	9	7	99	Monday	0	221	19.5	18.533333333	18.133333333	49	20	28	12	8	12	16	16	4	20	8	24	24	36	12
08SEP1998	1998	9	8	100	Tuesday	0	222	20.2	20.233333333	19.466666667	49	25	24	16	9	12	12	16	9	14	10	28	21	30	19
09SEP1998	1998	9	9	101	Wednesday	0	223	21.6	21.1	20.733333333	68	35	31	14	21	18	13	18	17	18	13	32	34	36	30
10SEP1998	1998	9	10	102	Thursday	0	224	18.7	17.5	17.766666667	51	24	26	11	13	10	16	14	10	14	12	21	29	28	22
11SEP1998	1998	9	11	103	Friday	0	225	18.5	19.233333333	17.5	46	27	19	13	14	10	9	12	15	15	4	23	23	27	19
12SEP1998	1998	9	12	104	Saturday	0	226	18.1	16.833333333	18.033333333	51	25	26	11	14	12	14	15	10	14	12	23	28	29	22
13SEP1998	1998	9	13	105	Sunday	0	227	22.6	23.3	23.033333333	56	23	31	10	13	17	14	12	11	17	14	27	27	29	25
14SEP1998	1998	9	14	106	Monday	0	228	21.9	22.866666667	21.733333333	51	31	20	17	14	10	10	20	11	12	8	27	24	32	19
15SEP1998	1998	9	15	107	Tuesday	0	229	16.3	16.6	16.533333333	49	26	22	12	14	12	10	19	7	14	8	24	24	33	15
16SEP1998	1998	9	16	108	Wednesday	0	230	15.3	15.133333333	15.2	64	25	39	13	12	22	17	17	8	25	14	35	29	42	22
17SEP1998	1998	9	17	109	Thursday	0	231	14.4	15.8	13.433333333	52	21	31	13	8	17	14	13	8	16	15	30	22	29	23
18SEP1998	1998	9	18	110	Friday	0	232	17.6	16.966666667	16.6	41	18	23	10	8	8	15	15	3	10	13	18	23	25	16
19SEP1998	1998	9	19	111	Saturday	0	233	17.4	16.266666667	16.6	56	27	27	11	16	16	11	19	8	17	10	27	27	36	18
20SEP1998	1998	9	20	112	Sunday	0	234	17.4	15.666666667	15.033333333	40	17	23	10	7	14	9	9	8	14	9	24	16	23	17
21SEP1998	1998	9	21	113	Monday	0	235	16.5	16.2	16.233333333	55	26	27	17	9	14	13	14	12	15	12	31	22	29	24
22SEP1998	1998	9	22	114	Tuesday	0	236	19	17.533333333	17.533333333	54	25	29	12	13	16	13	12	13	16	13	28	26	28	26
23SEP1998	1998	9	23	115	Wednesday	0	237	14.5	14.933333333	14.133333333	45	22	23	9	13	9	14	15	7	12	11	18	27	27	18
24SEP1998	1998	9	24	116	Thursday	0	238	15.8	16	14.766666667	54	28	26	10	18	17	9	15	13	17	9	27	27	32	22
25SEP1998	1998	9	25	117	Friday	0	239	14.1	12.8	11.733333333	50	23	27	15	8	16	11	16	7	13	14	31	19	29	21
26SEP1998	1998	9	26	118	Saturday	0	240	10.9	12.033333333	11.166666667	54	24	30	15	9	12	18	15	9	16	14	27	27	31	23
27SEP1998	1998	9	27	119	Sunday	0	241	10.7	11.433333333	12.666666667	47	15	31	5	10	17	14	9	6	18	13	22	24	27	19
28SEP1998	1998	9	28	120	Monday	0	242	11.7	10.466666667	9.9333333333	50	23	27	11	12	13	14	12	11	14	13	24	26	26	24
29SEP1998	1998	9	29	121	Tuesday	0	243	8.8	10.266666667	8.8666666667	52	24	27	19	5	17	10	15	9	20	7	36	15	35	16
30SEP1998	1998	9	30	122	Wednesday	0	244	8.3	9.4666666667	7.0666666667	51	24	27	13	11	15	12	10	14	16	11	28	23	26	25
01JUN1999	1999	6	1	1	Tuesday	0	245	17.4	17.8	16.966666667	39	23	16	8	15	11	5	8	15	13	3	19	20	21	18
02JUN1999	1999	6	2	2	Wednesday	0	246	19.7	19.366666667	21.066666667	45	15	30	6	9	18	12	11	4	16	14	24	21	27	18
03JUN1999	1999	6	3	3	Thursday	0	247	21.8	20.433333333	21.933333333	52	22	30	10	12	16	14	13	9	18	12	26	26	31	21
04JUN1999	1999	6	4	4	Friday	0	248	19	18.766666667	21.233333333	61	27	34	9	18	16	18	14	13	18	16	25	36	32	29
05JUN1999	1999	6	5	5	Saturday	0	249	21.6	19.766666667	22.2	52	25	27	12	13	16	11	17	8	16	11	28	24	33	19
06JUN1999	1999	6	6	6	Sunday	0	250	25.8	21.266666667	26	48	23	25	12	11	14	11	13	10	16	9	26	22	29	19
07JUN1999	1999	6	7	7	Monday	0	251	28.4	24.266666667	29.033333333	46		35	4	4	17	18	5	3	17	18	21	22	22	21
08JUN1999	1999	6	8	8	Tuesday	0	252	23.5	21.533333333	20.5	51	26	24	12	14	13	11	14	12	13	11	25	25	27	23
09JUN1999	1999	6	9	9	Wednesday	0	253	28.4	29.066666667	30.633333333	63	31	31	20	11	13	18	23	8	16	15	33	29	39	23
10JUN1999	1999	6	10	10	Thursday	0	254	21.2	20	22.166666667	40	23	17	11	12	11	6	13	10	11	6	22	18	24	16
11JUN1999	1999	6	11	11	Friday	0	255	22.8	21.5	22.066666667	44	22	22	9	13	11	11	13	9	19	3	20	24	32	12
12JUN1999	1999	6	12	12	Saturday	0	256	26.6	26.7	25.266666667	50	27	23	19	8	14	9	15	12	15	8	33	17	30	20
13JUN1999	1999	6	13	13	Sunday	0	257	28.1	28.7	27.366666667	66	29	37	19	10	16	21	18	11	21	16	35	31	39	27
14JUN1999	1999	6	14	14	Monday	0	258	30.3	30.133333333	28.966666667	50	18	31	12	6	14	17	11	7	23	8	26	23	34	15
15JUN1999	1999	6	15	15	Tuesday	0	259	30	26.866666667	30.466666667	65	27	38	15	12	20	18	16	11	25	13	35	30	41	24
16JUN1999	1999	6	16	16	Wednesday	0	260	24.9	23.6	26.633333333	48	19	29	9	10	17	12	10	9	15	14	26	22	25	23
17JUN1999	1999	6	17	17	Thursday	0	261	25.7	25.4	25.966666667	55	26	29	12	14	15	14	17	9	14	15	27	28	31	24
18JUN1999	1999	6	18	18	Friday	0	262	25.5	24.4	25.833333333	49	20	29	13	7	15	14	11	9	18	11	28	21	29	20
19JUN1999	1999	6	19	19	Saturday	0	263	26.5	23.766666667	24.833333333	55	30	25	17	13	14	11	17	13	16	9	31	24	33	22
20JUN1999	1999	6	20	20	Sunday	0	264	28.1	26.133333333	27.866666667	48	23	25	12	11	18	7	14	9	16	9	30	18	30	18
21JUN1999	1999	6	21	21	Monday	0	265	24.6	23.566666667	26.133333333	42	22	20	9	13	6	14	11	11	11	9	15	27	22	20
22JUN1999	1999	6	22	22	Tuesday	0	266	22.8	22.766666667	23.6	57	24	32	11	13	11	21	11	13	13	19	22	34	24	32
23JUN1999	1999	6	23	23	Wednesday	1	267	27.9	27.3	27.2	62	33	29	19	14	11	18	26	7	13	16	30	32	39	23
24JUN1999	1999	6	24	24	Thursday	1	268	23.4	20.9	24.666666667	50	25	24	17	8	12	12	19	6	13	11	29	20	32	17
25JUN1999	1999	6	25	25	Friday	0	269	25.2	23.2	25.5	40	17	22	8	9	11	11	13	4	13	9	19	20	26	13
26JUN1999	1999	6	26	26	Saturday	0	270	23.5	22.9	25.5	41	16	25	5	11	14	11	8	8	15	10	19	22	23	18
27JUN1999	1999	6	27	27	Sunday	0	271	23	23.166666667	20.8	39	24	14	13	11	8	6	17	7	11	3	21	17	28	10
28JUN1999	1999	6	28	28	Monday	0	272	27.7	26.8	26.233333333	41	22	19	15	7	6	13	13	9	11	8	21	20	24	17
29JUN1999	1999	6	29	29	Tuesday	0	273	27.5	28.066666667	27.733333333	53	28	25	17	11	10	15	16	12	14	11	27	26	30	23
30JUN1999	1999	6	30	30	Wednesday	0	274	24.3	22.866666667	23.433333333	43	18	25	8	10	14	11	11	7	16	9	22	21	27	16
01JUL1999	1999	7	1	31	Thursday	0	275	25.6	24.566666667	24.6	42	23	19	14	9	11	8	11	12	13	6	25	17	24	18
02JUL1999	1999	7	2	32	Friday	0	276	26.5	24.966666667	26.8	43	23	20	13	10	12	8	13	10	10	10	25	18	23	20
03JUL1999	1999	7	3	33	Saturday	0	277	22	21.166666667	22.433333333	58	31	26	21	10	11	15	20	11	18	8	32	25	38	19
04JUL1999	1999	7	4	34	Sunday	0	278	23.4	21.5	22.9	37	17	20	9	8	11	9	8	9	14	6	20	17	22	15
05JUL1999	1999	7	5	35	Monday	0	279	25.3	24.366666667	24.333333333	46	23	23	13	10	15	8	12	11	13	10	28	18	25	21
06JUL1999	1999	7	6	36	Tuesday	0	280	30.2	27.4	31.6	61	17	44	10	7	28	16	10	7	25	19	38	23	35	26
07JUL1999	1999	7	7	37	Wednesday	0	281	26.2	24.1	26.1	44	24	19	11	13	14	5	11	13	11	8	25	18	22	21
08JUL1999	1999	7	8	38	Thursday	0	282	23.1	21.4	22.266666667	37	16	21	8	8	13	8	7	9	17	4	21	16	24	13
09JUL1999	1999	7	9	39	Friday	0	283	24	22.233333333	22.666666667	49	17	31	11	6	14	17	11	6	16	15	25	23	27	21
10JUL1999	1999	7	10	40	Saturday	0	284	26.4	24.033333333	25	45	22	23	16	6	12	11	18	4	14	9	28	17	32	13
11JUL1999	1999	7	11	41	Sunday	0	285	28.5	26.366666667	29.133333333	37	16	21	7	9	13	8	7	9	15	6	20	17	22	15
12JUL1999	1999	7	12	42	Monday	0	286	29.3	27.166666667	27.666666667	44	20	24	10	10	8	16	14	6	13	11	18	26	27	17
13JUL1999	1999	7	13	43	Tuesday	0	287	30.7	28.833333333	30.966666667	50	27	23	14	13	12	11	19	8	11	12	26	24	30	20
14JUL1999	1999	7	14	44	Wednesday	0	288	30.4	31.066666667	31.4	55	21	34	7	14	19	15	12	9	17	17	26	29	29	26
15JUL1999	1999	7	15	45	Thursday	0	289	28	28.166666667	31.333333333	68	34	33	13	21	20	13	18	16	19	14	33	34	37	30
16JUL1999	1999	7	16	46	Friday	0	290	21.1	21.7	21.966666667	40	22	18	11	11	10	8	12	10	12	6	21	19	24	16
17JUL1999	1999	7	17	47	Saturday	0	291	22.5	22.433333333	23.166666667	54	26	28	14	12	13	15	16	10	15	13	27	27	31	23
18JUL1999	1999	7	18	48	Sunday	0	292	21.9	22.466666667	23.1	54	17	36	13	4	19	17	15	2	19	17	32	21	34	19
19JUL1999	1999	7	19	49	Monday	0	293	25.3	24	24.466666667	42	22	20	12	10	9	11	14	8	13	7	21	21	27	15
20JUL1999	1999	7	20	50	Tuesday	0	294	25.9	25.766666667	25.666666667	50	24	26	15	9	10	16	16	8	15	11	25	25	31	19
21JUL1999	1999	7	21	51	Wednesday	0	295	26.3	26.033333333	28.333333333	47	26	21	12	14	10	11	16	10	7	14	22	25	23	24
22JUL1999	1999	7	22	52	Thursday	0	296	22.6	22.466666667	24.8	52	29	23	15	14	12	11	20	9	14	9	27	25	34	18
23JUL1999	1999	7	23	53	Friday	0	297	20.7	21.233333333	22.366666667	47	23	24	11	12	11	13	13	10	14	10	22	25	27	20
24JUL1999	1999	7	24	54	Saturday	0	298	20.7	19.933333333	22.5	46	26	20	14	12	15	5	18	8	12	8	29	17	30	16
25JUL1999	1999	7	25	55	Sunday	0	299	22.7	20.966666667	23.033333333	29	16	13	9	7	7	6	10	6	4	9	16	13	14	15
26JUL1999	1999	7	26	56	Monday	0	300	21.2	20.9	21.666666667	51	23	28	10	13	12	16	13	10	16	12	22	29	29	22
27JUL1999	1999	7	27	57	Tuesday	0	301	20.7	20.2	21.633333333	57	27	29	16	11	15	14	18	9	14	15	31	25	32	24
28JUL1999	1999	7	28	58	Wednesday	0	302	21.7	22.033333333	21.266666667	36	19	17	11	8	8	9	9	10	12	5	19	17	21	15
29JUL1999	1999	7	29	59	Thursday	0	303	25.2	22.566666667	23	54	28	26	15	13	14	12	15	13	16	10	29	25	31	23
30JUL1999	1999	7	30	60	Friday	0	304	24.1	23.066666667	23.2	38	15	22	10	5	17	5	10	5	16	6	27	10	26	11
31JUL1999	1999	7	31	61	Saturday	0	305	25.4	24.133333333	24.3	58	35	23	22	13	16	7	22	13	11	12	38	20	33	25
01AUG1999	1999	8	1	62	Sunday	0	306	27.4	27.1	25.533333333	55	29	26	15	14	13	13	16	13	20	6	28	27	36	19
02AUG1999	1999	8	2	63	Monday	0	307	28	26.966666667	26.5	46	27	19	17	10	10	9	16	11	10	9	27	19	26	20
03AUG1999	1999	8	3	64	Tuesday	0	308	29.2	28.066666667	28.133333333	57	38	19	20	18	8	11	24	14	10	9	28	29	34	23
04AUG1999	1999	8	4	65	Wednesday	0	309	29.1	27.2	28.333333333	54	25	28	14	11	9	19	15	10	14	14	23	30	29	24
05AUG1999	1999	8	5	66	Thursday	0	310	27.6	26.4	27.466666667	42	22	18	10	12	9	9	14	8	9	9	19	21	23	17
06AUG1999	1999	8	6	67	Friday	0	311	21.5	21.133333333	24.366666667	51	25	25	17	8	12	13	17	8	15	10	29	21	32	18
07AUG1999	1999	8	7	68	Saturday	0	312	19.1	18.6	19.733333333	41	19	21	13	6	13	8	15	4	15	6	26	14	30	10
08AUG1999	1999	8	8	69	Sunday	0	313	20.5	20.4	21.166666667	42	18	23	10	8	15	8	7	11	17	6	25	16	24	17
09AUG1999	1999	8	9	70	Monday	0	314	23.6	23.133333333	24.6	45	22	23	13	9	17	6	11	11	12	11	30	15	23	22
10AUG1999	1999	8	10	71	Tuesday	0	315	24.2	22.3	23.766666667	56	24	32	11	13	18	14	14	10	20	12	29	27	34	22
11AUG1999	1999	8	11	72	Wednesday	0	316	22.6	21.2	22.666666667	36	18	16	11	7	8	8	9	9	11	5	19	15	20	14
12AUG1999	1999	8	12	73	Thursday	0	317	20.5	19.8	20.533333333	52	31	20	13	18	8	12	18	13	10	10	21	30	28	23
13AUG1999	1999	8	13	74	Friday	0	318	19.2	19.033333333	18.866666667	39	16	23	6	10	14	9	8	8	17	6	20	19	25	14
14AUG1999	1999	8	14	75	Saturday	0	319	19.9	20.266666667	18.333333333	40	17	23	9	8	14	9	13	4	14	9	23	17	27	13
15AUG1999	1999	8	15	76	Sunday	0	320	19	19.433333333	18.266666667	39	20	19	9	11	12	7	15	5	10	9	21	18	25	14
16AUG1999	1999	8	16	77	Monday	0	321	21.1	18.766666667	18	51	27	24	8	19	12	12	15	12	14	10	20	31	29	22
17AUG1999	1999	8	17	78	Tuesday	0	322	18.8	18.633333333	17.8	43	15	28	9	6	16	12	11	4	17	11	25	18	28	15
18AUG1999	1999	8	18	79	Wednesday	0	323	22	20.866666667	20.6	36	20	15	12	8	10	5	9	11	9	6	22	13	18	17
19AUG1999	1999	8	19	80	Thursday	0	324	21.1	21.566666667	21.166666667	53	22	31	12	10	20	11	9	13	17	14	32	21	26	27
20AUG1999	1999	8	20	81	Friday	1	325	17.2	18.1	18.566666667	63	28	34	14	14	20	14	14	14	22	12	34	28	36	26
21AUG1999	1999	8	21	82	Saturday	0	326	18.4	18.466666667	17.9	35	19	16	8	11	5	11	8	11	9	7	13	22	17	18
22AUG1999	1999	8	22	83	Sunday	0	327	17.5	17.4	17.233333333	48	20	27	12	8	14	13	12	8	18	9	26	21	30	17
23AUG1999	1999	8	23	84	Monday	0	328	17.5	17.433333333	16.933333333	49	25	21	12	13	7	14	13	12	13	8	19	27	26	20
24AUG1999	1999	8	24	85	Tuesday	0	329	17.6	17.733333333	18.033333333	46	23	23	11	12	14	9	16	7	15	8	25	21	31	15
25AUG1999	1999	8	25	86	Wednesday	0	330	19.8	18.5	19.633333333	49	19	30	11	8	17	13	15	4	22	8	28	21	37	12
26AUG1999	1999	8	26	87	Thursday	0	331	20.6	20.1	20.733333333	43	22	21	8	14	8	13	9	13	11	10	16	27	20	23
27AUG1999	1999	8	27	88	Friday	0	332	22.2	21.4	22.466666667	44	20	24	10	10	16	8	15	5	11	13	26	18	26	18
28AUG1999	1999	8	28	89	Saturday	0	333	20.6	20.966666667	21.566666667	46	22	21	12	10	11	10	11	11	12	9	23	20	23	20
29AUG1999	1999	8	29	90	Sunday	0	334	19.9	19.2	18.2	44	20	24	10	10	15	9	12	8	15	9	25	19	27	17
30AUG1999	1999	8	30	91	Monday	0	335	20	19.5	19.033333333	35	15	20	9	6	12	8	10	5	10	10	21	14	20	15
31AUG1999	1999	8	31	92	Tuesday	0	336	20.2	21.133333333	19.3	55	25	30	9	16	15	15	19	6	17	13	24	31	36	19
01SEP1999	1999	9	1	93	Wednesday	0	337	21.3	22.433333333	20.633333333	43	16	25	8	8	10	15	6	10	13	12	18	23	19	22
02SEP1999	1999	9	2	94	Thursday	0	338	22	21.766666667	20.2	52	17	34	10	7	17	17	12	5	19	15	27	24	31	20
03SEP1999	1999	9	3	95	Friday	0	339	22.7	22.833333333	23.966666667	47	23	24	14	9	12	12	11	12	11	13	26	21	22	25
04SEP1999	1999	9	4	96	Saturday	0	340	23	22.766666667	23.866666667	58	25	31	9	16	15	16	14	11	15	16	24	32	29	27
05SEP1999	1999	9	5	97	Sunday	0	341	24.6	23.366666667	24.4	66	34	31	23	11	24	7	23	11	23	8	47	18	46	19
06SEP1999	1999	9	6	98	Monday	0	342	24.2	23.466666667	25.033333333	52	26	25	15	11	14	11	17	9	18	7	29	22	35	16
07SEP1999	1999	9	7	99	Tuesday	0	343	25.4	24.966666667	25.4	56	34	19	15	19	11	8	21	13	12	7	26	27	33	20
08SEP1999	1999	9	8	100	Wednesday	0	344	24.9	24.033333333	25.5	46	24	22	12	12	13	9	12	12	17	5	25	21	29	17
09SEP1999	1999	9	9	101	Thursday	0	345	23.1	21.566666667	21.133333333	36	19	17	11	8	8	9	11	8	12	5	19	17	23	13
10SEP1999	1999	9	10	102	Friday	0	346	22.5	21.966666667	22.166666667	52	31	21	14	17	9	12	14	17	18	3	23	29	32	20
11SEP1999	1999	9	11	103	Saturday	0	347	19.2	19.233333333	18.733333333	47	26	20	15	11	7	13	14	12	10	10	22	24	24	22
12SEP1999	1999	9	12	104	Sunday	0	348	16.6	18.333333333	15.066666667	42	20	22	13	7	14	8	11	9	17	5	27	15	28	14
13SEP1999	1999	9	13	105	Monday	0	349	16	16.933333333	11.866666667	50	23	27	14	9	12	15	13	10	18	9	26	24	31	19
14SEP1999	1999	9	14	106	Tuesday	0	350	12.1	14.366666667	12.533333333	38	17	21	7	10	12	9	8	9	15	6	19	19	23	15
15SEP1999	1999	9	15	107	Wednesday	0	351	15.4	15.566666667	13.6	35	23	12	13	10	6	6	12	11	10	2	19	16	22	13
16SEP1999	1999	9	16	108	Thursday	0	352	14.8	16.1	13.133333333	46	22	24	12	10	13	11	11	11	17	7	25	21	28	18
17SEP1999	1999	9	17	109	Friday	0	353	17.2	18.033333333	16.166666667	35	21	13	11	10	8	5	17	4	11	2	19	15	28	6
18SEP1999	1999	9	18	110	Saturday	0	354	17.4	18.366666667	15.533333333	51	26	25	15	11	10	15	18	8	13	12	25	26	31	20
19SEP1999	1999	9	19	111	Sunday	0	355	17.1	18.266666667	16.766666667	50	21	29	8	13	15	14	10	11	17	12	23	27	27	23
20SEP1999	1999	9	20	112	Monday	0	356	17.6	18.8	17.1	54	27	27	14	13	12	15	17	10	15	12	26	28	32	22
21SEP1999	1999	9	21	113	Tuesday	0	357	20.3	21.7	19.933333333	50	23	26	8	15	10	16	14	9	12	14	18	31	26	23
22SEP1999	1999	9	22	114	Wednesday	0	358	13.8	16.866666667	16.3	52	22	30	13	9	13	17	14	8	14	16	26	26	28	24
23SEP1999	1999	9	23	115	Thursday	0	359	16	16.8	14.5	39	18	21	9	9	14	7	14	4	12	9	23	16	26	13
24SEP1999	1999	9	24	116	Friday	0	360	16.3	17.533333333	16.366666667	51	23	28	14	9	16	12	12	11	19	9	30	21	31	20
25SEP1999	1999	9	25	117	Saturday	0	361	14.5	15.266666667	14.433333333	46	23	21	13	10	10	11	16	7	14	7	23	21	30	14
26SEP1999	1999	9	26	118	Sunday	0	362	14.2	13.7	12.466666667	52	25	26	12	13	11	15	19	6	19	7	23	28	38	13
27SEP1999	1999	9	27	119	Monday	0	363	13.7	14.733333333	14.7	44	20	23	8	12	11	12	11	9	10	13	19	24	21	22
28SEP1999	1999	9	28	120	Tuesday	0	364	16.4	16.666666667	16.233333333	35	20	14	12	8	7	7	14	6	8	6	19	15	22	12
29SEP1999	1999	9	29	121	Wednesday	0	365	16.3	17.466666667	17.033333333	51	33	18	16	17	8	10	20	13	10	8	24	27	30	21
30SEP1999	1999	9	30	122	Thursday	0	366	13.6	14.133333333	14.1	52	30	22	15	15	8	14	20	10	10	12	23	29	30	22
01JUN2000	2000	6	1	1	Thursday	0	367	18	16.766666667	17.3	53	22	31	14	8	10	21	16	6	16	15	24	29	32	21
02JUN2000	2000	6	2	2	Friday	0	368	15.9	14.7	17.366666667	46	25	20	14	11	9	11	14	11	13	7	23	22	27	18
03JUN2000	2000	6	3	3	Saturday	0	369	17	14.7	17.533333333	39	21	18	13	8	7	11	13	8	12	6	20	19	25	14
04JUN2000	2000	6	4	4	Sunday	0	370	14.2	13.033333333	15.133333333	44	25	18	13	12	9	9	17	8	9	9	22	21	26	17
05JUN2000	2000	6	5	5	Monday	0	371	15.6	13.166666667	16.5	48	25	23	13	12	15	8	15	10	17	6	28	20	32	16
06JUN2000	2000	6	6	6	Tuesday	0	372	18.5	17.933333333	17.4	34	21	13	13	8	9	4	14	7	9	4	22	12	23	11
07JUN2000	2000	6	7	7	Wednesday	0	373	14.8	14.666666667	15.066666667	66	40	26	18	22	15	11	19	21	20	6	33	33	39	27
08JUN2000	2000	6	8	8	Thursday	0	374	13.6	13.366666667	12.966666667	44	24	19	12	12	14	5	16	8	12	7	26	17	28	15
09JUN2000	2000	6	9	9	Friday	0	375	19.8	16.533333333	19.5	44	16	27	7	9	11	16	8	8	13	14	18	25	21	22
10JUN2000	2000	6	10	10	Saturday	0	376	23.3	20.066666667	20.933333333	48	26	22	10	16	9	13	17	9	15	7	19	29	32	16
11JUN2000	2000	6	11	11	Sunday	1	377	27.5	25.166666667	27.133333333	53	26	27	15	11	18	9	17	9	20	7	33	20	37	16
12JUN2000	2000	6	12	12	Monday	0	378	24.4	22.1	24.7	55	31	24	12	19	15	9	14	17	19	5	27	28	33	22
13JUN2000	2000	6	13	13	Tuesday	0	379	19.9	18.5	20.233333333	39	21	17	12	9	9	8	12	9	11	6	21	17	23	15
14JUN2000	2000	6	14	14	Wednesday	0	380	19.4	17.266666667	19.566666667	50	22	28	8	14	14	14	15	7	21	7	22	28	36	14
15JUN2000	2000	6	15	15	Thursday	0	381	17.1	17.033333333	17.633333333	50	22	28	11	11	15	13	11	11	18	10	26	24	29	21
16JUN2000	2000	6	16	16	Friday	0	382	16	15.366666667	15.433333333	57	32	25	19	13	16	9	23	9	16	9	35	22	39	18
17JUN2000	2000	6	17	17	Saturday	0	383	13.8	13.566666667	13.366666667	38	14	23	5	9	10	13	10	4	11	12	15	22	21	16
18JUN2000	2000	6	18	18	Sunday	0	384	16.5	15.933333333	14.333333333	47	24	23	12	12	12	11	13	11	16	7	24	23	29	18
19JUN2000	2000	6	19	19	Monday	0	385	17.1	16.6	16.966666667	47	19	28	9	10	15	13	15	4	20	8	24	23	35	12
20JUN2000	2000	6	20	20	Tuesday	0	386	24	23.266666667	23.433333333	51	17	33	10	7	14	19	7	10	18	15	24	26	25	25
21JUN2000	2000	6	21	21	Wednesday	0	387	26	25	25.233333333	52	25	27	13	12	17	10	13	12	15	12	30	22	28	24
22JUN2000	2000	6	22	22	Thursday	0	388	28.5	27.533333333	27.266666667	58	26	31	14	12	15	16	15	11	18	13	29	28	33	24
23JUN2000	2000	6	23	23	Friday	1	389	25.9	23.666666667	26.866666667	59	25	33	14	11	15	18	18	7	17	16	29	29	35	23
24JUN2000	2000	6	24	24	Saturday	1	390	21.2	21.8	21.9	57	25	32	10	15	13	19	18	7	18	14	23	34	36	21
25JUN2000	2000	6	25	25	Sunday	0	391	21.7	22.2	19.366666667	33	21	12	9	12	5	7	15	6	6	6	14	19	21	12
26JUN2000	2000	6	26	26	Monday	0	392	20.1	20.133333333	18.533333333	46	30	16	15	15	9	7	15	15	10	6	24	22	25	21
27JUN2000	2000	6	27	27	Tuesday	0	393	19.8	19.8	19	55	25	30	15	10	12	18	18	7	15	15	27	28	33	22
28JUN2000	2000	6	28	28	Wednesday	0	394	20.5	19.9	19.5	49	27	21	16	11	8	13	17	10	10	11	24	24	27	21
29JUN2000	2000	6	29	29	Thursday	0	395	22.5	20.833333333	19.633333333	40	20	20	11	9	11	9	12	8	11	9	22	18	23	17
30JUN2000	2000	6	30	30	Friday	0	396	18.4	17.866666667	17.233333333	41	20	21	9	11	13	8	14	6	13	8	22	19	27	14
01JUL2000	2000	7	1	31	Saturday	0	397	19.1	19.466666667	18.2	34	20	14	11	9	10	4	13	7	12	2	21	13	25	9
02JUL2000	2000	7	2	32	Sunday	0	398	15.5	17.333333333	16.066666667	49	25	24	15	10	13	11	11	14	14	10	28	21	25	24
03JUL2000	2000	7	3	33	Monday	0	399	16.6	18.633333333	16.4	39	13	26	8	5	16	10	10	3	15	11	24	15	25	14
04JUL2000	2000	7	4	34	Tuesday	0	400	23.3	23.4	20.266666667	38	14	24	10	4	12	12	9	5	14	10	22	16	23	15
05JUL2000	2000	7	5	35	Wednesday	0	401	24.2	24.533333333	23.166666667	54	22	30	12	10	17	13	10	12	18	12	29	23	28	24
06JUL2000	2000	7	6	36	Thursday	0	402	24	24.466666667	23.3	47	21	26	12	9	15	11	17	4	17	9	27	20	34	13
07JUL2000	2000	7	7	37	Friday	0	403	24.7	23.666666667	23.833333333	38	18	20	5	13	4	16	8	10	11	9	9	29	19	19
08JUL2000	2000	7	8	38	Saturday	0	404	19.6	18.033333333	19.266666667	38	20	18	14	6	9	9	11	9	12	6	23	15	23	15
09JUL2000	2000	7	9	39	Sunday	0	405	18.2	18.266666667	18.266666667	32	12	20	5	7	13	7	9	3	15	5	18	14	24	8
10JUL2000	2000	7	10	40	Monday	0	406	22.2	19.733333333	20.266666667	40	18	22	10	8	14	8	12	6	14	8	24	16	26	14
11JUL2000	2000	7	11	41	Tuesday	0	407	23.4	24.133333333	23.533333333	53	24	29	16	8	9	20	16	8	20	9	25	28	36	17
12JUL2000	2000	7	12	42	Wednesday	0	408	26.9	27.5	25.7	51	30	21	10	20	11	10	17	13	13	8	21	30	30	21
13JUL2000	2000	7	13	43	Thursday	0	409	21.6	20.5	22.266666667	45	22	22	11	11	14	8	16	6	12	10	25	19	28	16
14JUL2000	2000	7	14	44	Friday	0	410	19.7	19.3	18.666666667	33	16	17	8	8	10	7	9	7	12	5	18	15	21	12
15JUL2000	2000	7	15	45	Saturday	0	411	23	21.4	22.6	45	15	29	6	9	19	10	10	5	21	8	25	19	31	13
16JUL2000	2000	7	16	46	Sunday	0	412	18.5	19.5	20.233333333	47	21	25	8	13	18	7	11	10	20	5	26	20	31	15
17JUL2000	2000	7	17	47	Monday	0	413	23.6	23.766666667	21.066666667	57	35	22	13	22	15	7	19	16	9	13	28	29	28	29
18JUL2000	2000	7	18	48	Tuesday	0	414	23.5	23.133333333	24.166666667	43	19	23	7	12	17	6	8	11	15	8	24	18	23	19
19JUL2000	2000	7	19	49	Wednesday	0	415	19.5	20.6	20.9	47	25	22	14	11	12	10	15	10	14	8	26	21	29	18
20JUL2000	2000	7	20	50	Thursday	0	416	19.1	20.233333333	21.4	45	20	24	11	9	12	12	14	6	13	11	23	21	27	17
21JUL2000	2000	7	21	51	Friday	0	417	23.3	23.766666667	23.366666667	38	20	18	9	11	7	11	14	6	10	8	16	22	24	14
22JUL2000	2000	7	22	52	Saturday	0	418	25.5	23.5	21.4	33	17	16	13	4	9	7	14	3	12	4	22	11	26	7
23JUL2000	2000	7	23	53	Sunday	0	419	24.4	23	24.1	46	22	24	10	12	11	13	15	7	15	9	21	25	30	16
24JUL2000	2000	7	24	54	Monday	0	420	23.7	23.2	22.033333333	43	20	22	12	8	11	11	10	10	16	6	23	19	26	16
25JUL2000	2000	7	25	55	Tuesday	0	421	22	21.866666667	20.466666667	58	28	29	20	8	7	22	23	5	14	15	27	30	37	20
26JUL2000	2000	7	26	56	Wednesday	0	422	18.3	19.066666667	19.833333333	48	22	25	9	13	11	14	10	12	12	13	20	27	22	25
27JUL2000	2000	7	27	57	Thursday	0	423	17.8	18.033333333	17.4	40	16	24	9	7	17	7	9	7	16	8	26	14	25	15
28JUL2000	2000	7	28	58	Friday	0	424	16	16.4	15.333333333	37	21	16	9	12	9	7	14	7	10	6	18	19	24	13
29JUL2000	2000	7	29	59	Saturday	0	425	18.6	18.266666667	19.1	37	19	18	11	8	12	6	12	7	9	9	23	14	21	16
30JUL2000	2000	7	30	60	Sunday	0	426	21.7	21.266666667	20.633333333	43	32	11	16	16	4	7	20	12	5	6	20	23	25	18
31JUL2000	2000	7	31	61	Monday	0	427	22.7	21.066666667	21.9	40	16	24	7	9	12	12	8	8	17	7	19	21	25	15
01AUG2000	2000	8	1	62	Tuesday	0	428	23	21.9	22.3	41	14	26	8	6	12	14	8	6	16	10	20	20	24	16
02AUG2000	2000	8	2	63	Wednesday	0	429	20.7	20.366666667	21.333333333	41	14	26	7	7	14	12	8	6	17	9	21	19	25	15
03AUG2000	2000	8	3	64	Thursday	0	430	19.7	19.333333333	18.1	43	19	23	9	10	11	12	10	9	15	8	20	22	25	17
04AUG2000	2000	8	4	65	Friday	0	431	20.2	20.233333333	19.466666667	52	24	28	9	15	11	17	13	11	17	11	20	32	30	22
05AUG2000	2000	8	5	66	Saturday	0	432	19.9	21.666666667	20.6	45	24	21	12	12	11	10	14	10	11	10	23	22	25	20
06AUG2000	2000	8	6	67	Sunday	0	433	20.2	20.3	20.7	47	22	25	10	12	9	16	15	7	18	7	19	28	33	14
07AUG2000	2000	8	7	68	Monday	0	434	19.5	20.433333333	18.166666667	56	20	36	10	10	16	20	10	10	22	14	26	30	32	24
08AUG2000	2000	8	8	69	Tuesday	0	435	18.5	19.366666667	18.133333333	46	25	21	14	11	12	9	18	7	15	6	26	20	33	13
09AUG2000	2000	8	9	70	Wednesday	0	436	17.2	18.133333333	17.933333333	46	29	17	13	16	11	6	18	11	13	4	24	22	31	15
10AUG2000	2000	8	10	71	Thursday	0	437	20.7	20.166666667	20.733333333	49	24	24	11	13	17	7	12	12	19	5	28	20	31	17
11AUG2000	2000	8	11	72	Friday	0	438	21.3	21.266666667	21.333333333	41	22	19	9	13	8	11	15	7	14	5	17	24	29	12
12AUG2000	2000	8	12	73	Saturday	0	439	19.7	20.733333333	19.9	49	26	21	11	15	8	13	15	11	12	9	19	28	27	20
13AUG2000	2000	8	13	74	Sunday	0	440	21	20.133333333	20.5	43	22	21	13	9	14	7	17	5	15	6	27	16	32	11
14AUG2000	2000	8	14	75	Monday	0	441	22.9	21.1	21.5	53	22	30	10	12	14	16	13	9	19	11	24	28	32	20
15AUG2000	2000	8	15	76	Tuesday	0	442	21.6	20.566666667	21.7	47	18	29	8	10	19	10	13	5	23	6	27	20	36	11
16AUG2000	2000	8	16	77	Wednesday	0	443	23	21.666666667	21.833333333	42	17	25	8	9	16	9	9	8	16	9	24	18	25	17
17AUG2000	2000	8	17	78	Thursday	0	444	20.9	20.666666667	20.7	33	17	16	8	9	9	7	10	7	10	6	17	16	20	13
18AUG2000	2000	8	18	79	Friday	0	445	21	21.033333333	21.4	44	22	22	14	8	12	10	15	7	13	9	26	18	28	16
19AUG2000	2000	8	19	80	Saturday	0	446	21.1	20.933333333	21.2	37	21	15	13	8	5	10	12	9	11	4	18	18	23	13
20AUG2000	2000	8	20	81	Sunday	1	447	20.7	21.1	20.933333333	60	24	36	14	10	16	20	14	10	23	13	30	30	37	23
21AUG2000	2000	8	21	82	Monday	0	448	21.1	19.633333333	20.966666667	44	24	20	14	10	8	12	19	5	13	7	22	22	32	12
22AUG2000	2000	8	22	83	Tuesday	0	449	18.2	19.233333333	17.366666667	32	19	13	8	11	8	5	10	9	10	3	16	16	20	12
23AUG2000	2000	8	23	84	Wednesday	0	450	15.8	17.233333333	16.266666667	40	17	22	8	9	14	8	9	8	14	8	22	17	23	16
24AUG2000	2000	8	24	85	Thursday	0	451	15.2	15.766666667	15.833333333	44	19	25	14	5	13	12	15	4	14	11	27	17	29	15
25AUG2000	2000	8	25	86	Friday	0	452	17.8	18.666666667	17.366666667	54	30	24	16	14	13	11	25	5	16	8	29	25	41	13
26AUG2000	2000	8	26	87	Saturday	0	453	20.8	20.366666667	19.633333333	51	20	29	11	9	19	10	13	7	17	12	30	19	30	19
27AUG2000	2000	8	27	88	Sunday	0	454	21.7	21.4	21.2	43	24	19	12	12	13	6	7	17	13	6	25	18	20	23
28AUG2000	2000	8	28	89	Monday	0	455	21.6	21.8	21.266666667	44	21	23	10	11	12	11	12	9	14	9	22	22	26	18
29AUG2000	2000	8	29	90	Tuesday	0	456	21.6	21.833333333	21.366666667	38	16	22	7	9	13	9	12	4	10	12	20	18	22	16
30AUG2000	2000	8	30	91	Wednesday	0	457	21.6	21.866666667	21	36	16	20	7	9	10	10	12	4	16	4	17	19	28	8
31AUG2000	2000	8	31	92	Thursday	0	458	19.6	19.433333333	16.966666667	49	29	20	16	13	7	13	20	9	10	10	23	26	30	19
01SEP2000	2000	9	1	93	Friday	0	459	21	19.8	17.7	34	21	13	9	12	7	6	10	11	10	3	16	18	20	14
02SEP2000	2000	9	2	94	Saturday	0	460	20.2	20	19.866666667	56	24	32	13	11	21	11	17	7	21	11	34	22	38	18
03SEP2000	2000	9	3	95	Sunday	0	461	19.8	17.533333333	18.766666667	41	15	24	7	8	13	11	6	9	18	6	20	19	24	15
04SEP2000	2000	9	4	96	Monday	0	462	17.6	17.7	18.2	38	21	17	9	12	11	6	10	11	12	5	20	18	22	16
05SEP2000	2000	9	5	97	Tuesday	0	463	14.9	14.9	15.933333333	53	28	25	13	15	14	11	12	16	17	8	27	26	29	24
06SEP2000	2000	9	6	98	Wednesday	0	464	14	14.5	13.166666667	38	24	14	11	13	4	10	13	11	6	8	15	23	19	19
07SEP2000	2000	9	7	99	Thursday	0	465	15.5	16.4	14.2	56	29	27	14	15	14	13	20	9	13	14	28	28	33	23
08SEP2000	2000	9	8	100	Friday	0	466	13.9	14.3	14.733333333	30	13	17	7	6	7	10	5	8	11	6	14	16	16	14
09SEP2000	2000	9	9	101	Saturday	0	467	19.3	17.666666667	18.566666667	45	26	19	17	9	9	10	17	9	9	10	26	19	26	19
10SEP2000	2000	9	10	102	Sunday	0	468	17.6	16.8	17.2	57	26	31	13	13	14	17	12	14	21	10	27	30	33	24
11SEP2000	2000	9	11	103	Monday	0	469	18.1	17.033333333	16.266666667	46	23	20	15	8	9	11	16	7	13	7	24	19	29	14
12SEP2000	2000	9	12	104	Tuesday	0	470	16.2	15.8	15.166666667	46	23	23	14	9	13	10	14	9	15	8	27	19	29	17
13SEP2000	2000	9	13	105	Wednesday	0	471	15.2	15.133333333	15.066666667	52	25	27	16	9	16	11	16	9	17	10	32	20	33	19
14SEP2000	2000	9	14	106	Thursday	0	472	14.3	14.1	13.5	40	23	16	12	11	8	8	16	7	10	6	20	19	26	13
15SEP2000	2000	9	15	107	Friday	0	473	12.5	13.166666667	11.7	55	33	22	11	22	11	11	25	8	15	7	22	33	40	15
16SEP2000	2000	9	16	108	Saturday	0	474	13.3	14	11.866666667	46	18	25	15	3	14	11	14	4	13	12	29	14	27	16
17SEP2000	2000	9	17	109	Sunday	0	475	14	15.3	13.666666667	54	21	31	11	10	20	11	13	8	25	6	31	21	38	14
18SEP2000	2000	9	18	110	Monday	0	476	14.9	15.666666667	14.5	61	30	29	18	12	8	21	20	10	17	12	26	33	37	22
19SEP2000	2000	9	19	111	Tuesday	0	477	15.7	16.5	15.266666667	36	17	19	6	11	9	10	8	9	9	10	15	21	17	19
20SEP2000	2000	9	20	112	Wednesday	0	478	16	15.8	14.466666667	41	15	26	8	7	14	12	8	7	17	9	22	19	25	16
21SEP2000	2000	9	21	113	Thursday	0	479	13.2	14.333333333	12.9	52	22	28	11	11	14	14	8	14	18	10	25	25	26	24
22SEP2000	2000	9	22	114	Friday	0	480	15.3	15.1	13.3	42	15	27	11	4	17	10	11	4	16	11	28	14	27	15
23SEP2000	2000	9	23	115	Saturday	0	481	15.9	16.866666667	15.133333333	50	21	29	11	10	17	12	13	8	21	8	28	22	34	16
24SEP2000	2000	9	24	116	Sunday	0	482	16.3	16.166666667	15.566666667	46	25	21	15	10	12	9	14	11	10	11	27	19	24	22
25SEP2000	2000	9	25	117	Monday	0	483	16.3	15.633333333	15.066666667	48	25	23	14	11	10	13	12	13	11	12	24	24	23	25
26SEP2000	2000	9	26	118	Tuesday	0	484	16	16.1	14.333333333	41	24	17	12	12	8	9	16	8	12	5	20	21	28	13
27SEP2000	2000	9	27	119	Wednesday	0	485	12	13.466666667	13.1	46	19	26	10	9	7	19	11	8	9	17	17	28	20	25
28SEP2000	2000	9	28	120	Thursday	0	486	16.2	17	15.4	47	30	17	12	18	6	11	23	7	7	10	18	29	30	17
29SEP2000	2000	9	29	121	Friday	0	487	17.1	16.866666667	16.533333333	47	22	25	6	16	12	13	10	12	13	12	18	29	23	24
30SEP2000	2000	9	30	122	Saturday	0	488	18.6	17.633333333	18.033333333	52	27	24	15	12	12	12	14	13	13	11	27	24	27	24
01JUN2001	2001	6	1	1	Friday	0	489	14.7	14.433333333	14.2	44	16	28	8	8	16	12	10	6	21	7	24	20	31	13
02JUN2001	2001	6	2	2	Saturday	0	490	16.3	16.566666667	16.066666667	46	23	23	11	12	7	16	12	11	10	13	18	28	22	24
03JUN2001	2001	6	3	3	Sunday	1	491	16.4	15.966666667	16.4	51	25	26	12	13	13	13	17	8	20	6	25	26	37	14
04JUN2001	2001	6	4	4	Monday	0	492	13.9	14.133333333	16.533333333	62	30	31	17	13	18	13	14	16	21	10	35	26	35	26
05JUN2001	2001	6	5	5	Tuesday	0	493	18.5	17.466666667	17	44	17	27	11	6	15	12	11	6	17	10	26	18	28	16
06JUN2001	2001	6	6	6	Wednesday	0	494	19.5	17.733333333	20.2	47	18	28	10	8	13	15	9	9	21	7	23	23	30	16
07JUN2001	2001	6	7	7	Thursday	0	495	19.9	18.6	19.833333333	55	32	23	18	14	12	11	23	9	13	10	30	25	36	19
08JUN2001	2001	6	8	8	Friday	0	496	20.7	19.2	18.6	50	19	30	9	10	15	15	7	12	14	16	24	25	21	28
09JUN2001	2001	6	9	9	Saturday	0	497	17.5	13.566666667	15.5	46	21	25	11	10	10	15	11	10	13	12	21	25	24	22
10JUN2001	2001	6	10	10	Sunday	0	498	16.2	15.833333333	16.766666667	50	26	23	15	11	14	9	15	11	14	9	29	20	29	20
11JUN2001	2001	6	11	11	Monday	0	499	15.9	14.3	18.1	45	21	24	14	7	10	14	11	10	13	11	24	21	24	21
12JUN2001	2001	6	12	12	Tuesday	0	500	15.2	14.2	13.233333333	39	17	22	10	7	10	12	11	6	10	12	20	19	21	18
13JUN2001	2001	6	13	13	Wednesday	0	501	13.1	12.9	11.666666667	51	22	29	9	13	13	16	13	9	12	17	22	29	25	26
14JUN2001	2001	6	14	14	Thursday	0	502	18.3	16.566666667	16.4	42	17	25	7	10	15	10	12	5	18	7	22	20	30	12
15JUN2001	2001	6	15	15	Friday	0	503	19.9	18.366666667	20.066666667	47	19	28	7	12	15	13	11	8	18	10	22	25	29	18
16JUN2001	2001	6	16	16	Saturday	0	504	21.3	19.833333333	20.166666667	53	26	27	13	13	17	10	19	7	15	12	30	23	34	19
17JUN2001	2001	6	17	17	Sunday	0	505	19	19.733333333	19.933333333	57	29	28	17	12	14	14	18	11	21	7	31	26	39	18
18JUN2001	2001	6	18	18	Monday	0	506	22.7	22.1	22.8	56	32	24	11	21	11	13	20	12	16	8	22	34	36	20
19JUN2001	2001	6	19	19	Tuesday	0	507	21.5	18.133333333	21.666666667	54	25	29	9	16	15	14	12	13	12	17	24	30	24	30
20JUN2001	2001	6	20	20	Wednesday	0	508	18.9	18.266666667	21.433333333	54	30	24	17	13	11	13	15	15	11	13	28	26	26	28
21JUN2001	2001	6	21	21	Thursday	0	509	18.2	18.666666667	18.266666667	34	14	19	8	6	10	9	7	7	7	12	18	15	14	19
22JUN2001	2001	6	22	22	Friday	0	510	20.2	19.8	21.166666667	48	23	25	12	11	15	10	12	11	16	9	27	21	28	20
23JUN2001	2001	6	23	23	Saturday	1	511	22.2	22.1	20.266666667	62	24	38	11	13	20	18	16	8	25	13	31	31	41	21
24JUN2001	2001	6	24	24	Sunday	1	512	23.8	22.7	22.133333333	43	24	18	10	14	11	7	15	9	12	6	21	21	27	15
25JUN2001	2001	6	25	25	Monday	0	513	24.8	24.466666667	21.866666667	57	29	28	21	8	17	11	19	10	15	13	38	19	34	23
26JUN2001	2001	6	26	26	Tuesday	0	514	23.5	22.433333333	20.633333333	60	27	33	12	15	21	12	18	9	25	8	33	27	43	17
27JUN2001	2001	6	27	27	Wednesday	0	515	21	21.866666667	19.133333333	52	25	26	13	12	12	14	12	13	19	7	25	26	31	20
28JUN2001	2001	6	28	28	Thursday	0	516	23.9	23.033333333	22.2	63	30	33	14	16	14	19	15	15	21	12	28	35	36	27
29JUN2001	2001	6	29	29	Friday	0	517	25.7	24.5	25.5	45	22	23	11	11	19	4	11	11	13	10	30	15	24	21
30JUN2001	2001	6	30	30	Saturday	0	518	23.8	22.5	24.4	45	23	22	13	10	12	10	14	9	13	9	25	20	27	18
01JUL2001	2001	7	1	31	Sunday	0	519	24.9	23.933333333	27.1	51	24	26	11	13	8	18	13	11	15	11	19	31	28	22
02JUL2001	2001	7	2	32	Monday	0	520	23	22.133333333	23.833333333	52	23	29	9	14	21	8	9	14	14	15	30	22	23	29
03JUL2001	2001	7	3	33	Tuesday	0	521	23.5	23.1	21.8	35	20	15	9	11	9	6	10	10	6	9	18	17	16	19
04JUL2001	2001	7	4	34	Wednesday	0	522	28.1	25.8	26.5	45	21	24	9	12	8	16	8	13	10	14	17	28	18	27
05JUL2001	2001	7	5	35	Thursday	0	523	29.2	27.066666667	28.133333333	53	26	27	11	15	12	15	15	11	18	9	23	30	33	20
06JUL2001	2001	7	6	36	Friday	0	524	29.7	27.333333333	28.033333333	45	22	23	8	14	14	9	16	6	15	8	22	23	31	14
07JUL2001	2001	7	7	37	Saturday	0	525	29.1	26.166666667	27.4	44	16	27	10	6	13	14	8	8	17	10	23	20	25	18
08JUL2001	2001	7	8	38	Sunday	0	526	29.1	28.833333333	27.5	71	39	31	24	15	12	19	24	15	21	10	36	34	45	25
09JUL2001	2001	7	9	39	Monday	0	527	27.6	28.6	25.9	63	32	31	17	15	13	18	18	14	18	13	30	33	36	27
10JUL2001	2001	7	10	40	Tuesday	0	528	25.6	25.233333333	25.4	58	29	29	11	18	16	13	14	15	18	11	27	31	32	26
11JUL2001	2001	7	11	41	Wednesday	0	529	23.8	22.933333333	22.9	53	31	21	13	18	7	14	18	13	10	11	20	32	28	24
12JUL2001	2001	7	12	42	Thursday	0	530	23.2	22.166666667	23.2	46	25	20	18	7	9	11	16	9	13	7	27	18	29	16
13JUL2001	2001	7	13	43	Friday	0	531	23.1	22.3	23.733333333	50	19	31	12	7	18	13	13	6	19	12	30	20	32	18
14JUL2001	2001	7	14	44	Saturday	0	532	22.2	21.566666667	22.833333333	44	20	24	15	5	15	9	14	6	16	8	30	14	30	14
15JUL2001	2001	7	15	45	Sunday	0	533	29.6	27.633333333	29.066666667	47	21	26	14	7	13	13	12	9	16	10	27	20	28	19
16JUL2001	2001	7	16	46	Monday	0	534	27.9	26.366666667	31.2	48	24	24	13	11	13	11	15	9	15	9	26	22	30	18
17JUL2001	2001	7	17	47	Tuesday	0	535	29.8	27.566666667	32.166666667	50	24	26	14	10	11	15	17	7	14	12	25	25	31	19
18JUL2001	2001	7	18	48	Wednesday	0	536	31.2	28	32.166666667	49	23	26	11	12	11	15	17	6	10	16	22	27	27	22
19JUL2001	2001	7	19	49	Thursday	0	537	26.3	24.233333333	27.433333333	53	25	28	13	12	18	10	17	8	14	14	31	22	31	22
20JUL2001	2001	7	20	50	Friday	0	538	25.1	24.466666667	25.733333333	38	11	27	3	8	12	15	6	5	18	9	15	23	24	14
21JUL2001	2001	7	21	51	Saturday	0	539	29.1	27.6	29.566666667	60	29	31	15	14	21	10	19	10	24	7	36	24	43	17
22JUL2001	2001	7	22	52	Sunday	0	540	24.8	24.133333333	26.533333333	38	23	15	14	9	8	7	18	5	6	9	22	16	24	14
23JUL2001	2001	7	23	53	Monday	0	541	26.8	24.7	26.266666667	42	20	22	10	10	11	11	14	6	17	5	21	21	31	11
24JUL2001	2001	7	24	54	Tuesday	0	542	26.9	26.5	26.6	48	22	25	9	13	15	10	13	9	16	9	24	23	29	18
25JUL2001	2001	7	25	55	Wednesday	0	543	25.5	26.666666667	26.333333333	48	24	24	13	11	11	13	13	11	13	11	24	24	26	22
26JUL2001	2001	7	26	56	Thursday	0	544	28.3	27.3	26.6	44	22	22	14	8	14	8	12	10	16	6	28	16	28	16
27JUL2001	2001	7	27	57	Friday	0	545	28.4	27.233333333	26.966666667	59	28	31	16	12	13	18	18	10	18	13	29	30	36	23
28JUL2001	2001	7	28	58	Saturday	0	546	25.6	24.9	24.766666667	50	35	15	18	17	12	3	21	14	11	4	30	20	32	18
29JUL2001	2001	7	29	59	Sunday	0	547	26.2	25.766666667	26.3	46	20	26	12	8	17	9	13	7	14	12	29	17	27	19
30JUL2001	2001	7	30	60	Monday	0	548	24.5	23.666666667	25.966666667	43	21	22	17	4	13	9	18	3	13	9	30	13	31	12
31JUL2001	2001	7	31	61	Tuesday	0	549	20.6	20.9	21.333333333	35	18	17	9	9	11	6	9	9	9	8	20	15	18	17
01AUG2001	2001	8	1	62	Wednesday	0	550	20.9	20.233333333	19.8	31		18	9	4	10	8	12	1	12	6	19	12	24	7
02AUG2001	2001	8	2	63	Thursday	0	551	19	18.2	18.366666667	35	15	20	6	9	6	14	9	6	10	10	12	23	19	16
03AUG2001	2001	8	3	64	Friday	0	552	19.9	19.233333333	18.866666667	45	20	25	9	11	17	8	12	8	19	6	26	19	31	14
04AUG2001	2001	8	4	65	Saturday	0	553	19	18.566666667	20.466666667	47	18	29	11	7	17	12	11	7	22	7	28	19	33	14
05AUG2001	2001	8	5	66	Sunday	0	554	23.6	22.633333333	24.233333333	45	18	27	10	8	8	19	12	6	16	11	18	27	28	17
06AUG2001	2001	8	6	67	Monday	0	555	21.2	20.733333333	21.433333333	44	17	26	9	8	15	11	9	8	14	12	24	19	23	20
07AUG2001	2001	8	7	68	Tuesday	0	556	21.5	21.033333333	21.9	46	16	30	9	7	17	13	13	3	18	12	26	20	31	15
08AUG2001	2001	8	8	69	Wednesday	0	557	22.4	21.233333333	22.666666667	37	19	18	7	12	8	10	12	7	12	6	15	22	24	13
09AUG2001	2001	8	9	70	Thursday	0	558	23.2	22.733333333	24.533333333	57	25	32	13	12	17	15	18	7	18	14	30	27	36	21
10AUG2001	2001	8	10	71	Friday	0	559	21.7	21.633333333	22.833333333	39	16	23	9	7	8	15	12	4	8	15	17	22	20	19
11AUG2001	2001	8	11	72	Saturday	0	560	19.8	19.866666667	20.166666667	41	18	23	5	13	12	11	7	11	13	10	17	24	20	21
12AUG2001	2001	8	12	73	Sunday	0	561	18.7	19.566666667	18.933333333	49	27	22	12	15	8	14	18	9	15	7	20	29	33	16
13AUG2001	2001	8	13	74	Monday	0	562	18.5	19.433333333	16.5	48	20	28	12	8	17	11	13	7	13	15	29	19	26	22
14AUG2001	2001	8	14	75	Tuesday	0	563	21.9	21.333333333	21.433333333	50	16	33	9	7	20	13	9	7	15	18	29	20	24	25
15AUG2001	2001	8	15	76	Wednesday	0	564	25.1	23.2	23.833333333	50	26	24	6	20	15	9	16	10	16	8	21	29	32	18
16AUG2001	2001	8	16	77	Thursday	0	565	25.2	23.5	24.366666667	27	11	16	6	5	9	7	6	5	11	5	15	12	17	10
17AUG2001	2001	8	17	78	Friday	0	566	28.6	25.866666667	29.366666667	43	18	25	6	12	13	12	7	11	12	13	19	24	19	24
18AUG2001	2001	8	18	79	Saturday	0	567	23.3	22.4	24.5	44	28	16	17	11	8	8	18	10	10	6	25	19	28	16
19AUG2001	2001	8	19	80	Sunday	0	568	23.4	22.733333333	22.166666667	46	24	22	12	12	12	10	11	13	17	5	24	22	28	18
20AUG2001	2001	8	20	81	Monday	1	569	22.5	22.1	23.5	47	27	19	15	12	9	10	15	12	14	5	24	22	29	17
21AUG2001	2001	8	21	82	Tuesday	0	570	22.6	21.433333333	23.8	52	22	29	12	10	17	12	14	8	14	15	29	22	28	23
22AUG2001	2001	8	22	83	Wednesday	0	571	18.7	18.966666667	19.633333333	36	20	15	14	6	9	6	12	8	8	7	23	12	20	15
23AUG2001	2001	8	23	84	Thursday	0	572	20.2	20.8	20.666666667	42	23	17	10	13	7	10	9	14	9	8	17	23	18	22
24AUG2001	2001	8	24	85	Friday	0	573	21.6	20.733333333	20.633333333	45	26	19	12	14	11	8	16	10	9	10	23	22	25	20
25AUG2001	2001	8	25	86	Saturday	0	574	22.3	20.666666667	21.066666667	42	19	23	10	9	14	9	11	8	17	6	24	18	28	14
26AUG2001	2001	8	26	87	Sunday	0	575	22.7	21.833333333	21.9	45	24	21	11	13	12	9	16	8	12	9	23	22	28	17
27AUG2001	2001	8	27	88	Monday	0	576	21.6	20.666666667	20.6	46	25	21	17	8	8	13	15	10	14	7	25	21	29	17
28AUG2001	2001	8	28	89	Tuesday	0	577	16.6	16.7	17.6	42	25	16	14	11	6	10	14	11	10	6	20	21	24	17
29AUG2001	2001	8	29	90	Wednesday	0	578	19.9	19.7	19.233333333	52	25	27	8	17	16	11	14	11	17	10	24	28	31	21
30AUG2001	2001	8	30	91	Thursday	0	579	19.2	20.066666667	16.633333333	58	25	31	11	14	15	16	13	12	24	7	26	30	37	19
31AUG2001	2001	8	31	92	Friday	0	580	18.5	18.4	17.5	47	25	22	12	13	14	8	15	10	16	6	26	21	31	16
01SEP2001	2001	9	1	93	Saturday	0	581	18.8	19.166666667	17.866666667	45	26	17	11	15	9	8	14	12	11	6	20	23	25	18
02SEP2001	2001	9	2	94	Sunday	0	582	17	17.533333333	17.466666667	41	19	22	11	8	13	9	9	10	18	4	24	17	27	14
03SEP2001	2001	9	3	95	Monday	0	583	19.4	19	19.533333333	60	39	21	16	23	10	11	26	13	12	9	26	34	38	22
04SEP2001	2001	9	4	96	Tuesday	0	584	19.1	18.666666667	19.8	49	22	27	8	14	12	15	9	13	14	13	20	29	23	26
05SEP2001	2001	9	5	97	Wednesday	0	585	18.4	18.233333333	19.466666667	39	21	18	13	8	8	10	10	11	9	9	21	18	19	20
06SEP2001	2001	9	6	98	Thursday	0	586	19.2	18.933333333	18.233333333	39	13	26	5	8	17	9	7	6	15	11	22	17	22	17
07SEP2001	2001	9	7	99	Friday	0	587	18.8	20	18	48	20	28	14	6	17	11	14	6	15	13	31	17	29	19
08SEP2001	2001	9	8	100	Saturday	0	588	16.5	15.933333333	15.5	44	22	22	14	8	16	6	14	8	16	6	30	14	30	14
09SEP2001	2001	9	9	101	Sunday	0	589	16	15.533333333	16.633333333	53	39	14	20	19	9	5	25	14	11	3	29	24	36	17
10SEP2001	2001	9	10	102	Monday	0	590	14.2	15.433333333	13.633333333	66	42	24	29	13	13	11	33	9	13	11	42	24	46	20
11SEP2001	2001	9	11	103	Tuesday	0	591	14.6	15.033333333	16.366666667	64	43	21	19	24	13	8	32	11	13	8	32	32	45	19
12SEP2001	2001	9	12	104	Wednesday	0	592	15.6	14.533333333	16.566666667	49	19	30	11	8	14	16	13	6	18	12	25	24	31	18
13SEP2001	2001	9	13	105	Thursday	0	593	15.5	15.533333333	16.466666667	51	25	26	12	13	16	10	16	9	19	7	28	23	35	16
14SEP2001	2001	9	14	106	Friday	0	594	13.8	14.7	14.933333333	42	20	22	11	9	8	14	13	7	8	14	19	23	21	21
15SEP2001	2001	9	15	107	Saturday	0	595	13.5	14.666666667	15.2	44	21	23	13	8	12	11	15	6	12	11	25	19	27	17
16SEP2001	2001	9	16	108	Sunday	0	596	17.4	16.266666667	18.333333333	52	28	24	14	14	17	7	19	9	16	8	31	21	35	17
17SEP2001	2001	9	17	109	Monday	0	597	21.5	21.866666667	21.033333333	54	35	19	16	19	11	8	24	11	15	4	27	27	39	15
18SEP2001	2001	9	18	110	Tuesday	0	598	20.3	21.333333333	21	41	22	19	8	14	13	6	12	10	11	8	21	20	23	18
19SEP2001	2001	9	19	111	Wednesday	0	599	21.5	22.4	21.333333333	56		31	11	14	15	16	13	12	19	12	26	30	32	24
20SEP2001	2001	9	20	112	Thursday	0	600	18.4	18.566666667	18.3	46	23	23	13	10	14	9	13	10	14	9	27	19	27	19
21SEP2001	2001	9	21	113	Friday	0	601	18.1	18.4	18.566666667	44	24	19	14	10	8	11	16	8	10	9	22	21	26	17
22SEP2001	2001	9	22	114	Saturday	0	602	19.4	19.7	18.966666667	41	26	15	14	12	8	7	15	11	8	7	22	19	23	18
23SEP2001	2001	9	23	115	Sunday	0	603	16.6	17.366666667	16.166666667	56	36	20	15	21	7	13	17	19	10	10	22	34	27	29
24SEP2001	2001	9	24	116	Monday	0	604	12.4	12.6	12.4	59	27	30	15	12	16	14	17	10	20	10	31	26	37	20
25SEP2001	2001	9	25	117	Tuesday	0	605	10.7	10.933333333	10.1	47	22	24	12	10	16	8	15	7	13	11	28	18	28	18
26SEP2001	2001	9	26	118	Wednesday	0	606	11.2	13.733333333	11.7	46	25	20	19	6	13	7	19	6	12	8	32	13	31	14
27SEP2001	2001	9	27	119	Thursday	0	607	12.7	12.633333333	13.1	60	26	34	13	13	20	14	7	19	17	17	33	27	24	36
28SEP2001	2001	9	28	120	Friday	0	608	11.1	11.833333333	13.333333333	63	35	27	20	15	13	14	22	13	11	16	33	29	33	29
29SEP2001	2001	9	29	121	Saturday	0	609	9.4	10.2	8.7	51	31	19	18	13	8	11	19	12	15	4	26	24	34	16
30SEP2001	2001	9	30	122	Sunday	0	610	10	11.066666667	9.7666666667	44	18	26	10	8	15	11	8	10	15	11	25	19	23	21
01JUN2002	2002	6	1	1	Saturday	0	611	21.5	19.066666667	21.566666667	54	25	29	18	7	12	17	15	10	17	12	30	24	32	22
02JUN2002	2002	6	2	2	Sunday	0	612	23.4	21.766666667	23.1	41	20	21	12	8	11	10	11	9	13	8	23	18	24	17
03JUN2002	2002	6	3	3	Monday	0	613	24.1	22.933333333	21.633333333	41	21	20	12	9	10	10	12	9	8	12	22	19	20	21
04JUN2002	2002	6	4	4	Tuesday	0	614	24.1	24.766666667	22	38	18	20	11	7	14	6	10	8	15	5	25	13	25	13
05JUN2002	2002	6	5	5	Wednesday	0	615	21.6	22.833333333	19.5	40	17	23	8	9	13	10	11	6	11	12	21	19	22	18
06JUN2002	2002	6	6	6	Thursday	0	616	23.1	22.566666667	21.6	55	24	30	9	15	17	13	17	7	21	9	26	28	38	16
07JUN2002	2002	6	7	7	Friday	0	617	25.2	23.233333333	22.333333333	58	25	33	15	10	18	15	15	10	12	21	33	25	27	31
08JUN2002	2002	6	8	8	Saturday	0	618	25.1	23.6	23.666666667	51	23	28	10	13	13	15	13	10	15	13	23	28	28	23
09JUN2002	2002	6	9	9	Sunday	0	619	24.1	24.133333333	22.633333333	53	26	27	18	8	17	10	16	10	16	11	35	18	32	21
10JUN2002	2002	6	10	10	Monday	0	620	23.6	25.133333333	23.033333333	43	23	20	11	12	8	12	13	10	13	7	19	24	26	17
11JUN2002	2002	6	11	11	Tuesday	0	621	26.5	26.2	24.833333333	42	17	25	5	12	14	11	9	8	11	14	19	23	20	22
12JUN2002	2002	6	12	12	Wednesday	0	622	19.7	19.766666667	19.5	38	19	19	7	12	10	9	9	10	14	5	17	21	23	15
13JUN2002	2002	6	13	13	Thursday	0	623	21.6	20.6	22	52	19	32	13	6	15	17	13	6	15	17	28	23	28	23
14JUN2002	2002	6	14	14	Friday	0	624	15.4	14.933333333	16.066666667	42	15	27	9	6	16	11	8	7	15	12	25	17	23	19
15JUN2002	2002	6	15	15	Saturday	0	625	22.7	20.066666667	19.9	50	23	27	13	10	13	14	15	8	16	11	26	24	31	19
16JUN2002	2002	6	16	16	Sunday	0	626	16.6	17.166666667	18.633333333	39	11	28	4	7	13	15	5	6	17	11	17	22	22	17
17JUN2002	2002	6	17	17	Monday	0	627	22.2	21.066666667	21.033333333	42	25	17	18	7	5	12	16	9	7	10	23	19	23	19
18JUN2002	2002	6	18	18	Tuesday	0	628	23.3	22.866666667	23.566666667	61	35	26	24	11	16	10	24	11	13	13	40	21	37	24
19JUN2002	2002	6	19	19	Wednesday	0	629	26.8	24	29.233333333	43	24	18	13	11	10	8	15	9	11	7	23	19	26	16
20JUN2002	2002	6	20	20	Thursday	0	630	23.5	21.233333333	24.433333333	53	27	26	12	15	15	11	16	11	18	8	27	26	34	19
21JUN2002	2002	6	21	21	Friday	0	631	24.8	21.966666667	27.166666667	60	35	25	21	14	15	10	22	13	11	14	36	24	33	27
22JUN2002	2002	6	22	22	Saturday	0	632	21	19.4	19.2	37	15	22	8	7	13	9	7	8	14	8	21	16	21	16
23JUN2002	2002	6	23	23	Sunday	1	633	18.6	18.466666667	18.9	62	40	22	24	16	11	11	21	19	13	9	35	27	34	28
24JUN2002	2002	6	24	24	Monday	1	634	17.5	17.833333333	17.2	46	16	30	7	9	19	11	8	8	22	8	26	20	30	16
25JUN2002	2002	6	25	25	Tuesday	0	635	21.2	19.333333333	19.366666667	54	30	23	13	17	12	11	17	13	16	7	25	28	33	20
26JUN2002	2002	6	26	26	Wednesday	0	636	17.8	18.733333333	18.433333333	55	28	27	12	16	13	14	21	7	16	11	25	30	37	18
27JUN2002	2002	6	27	27	Thursday	0	637	19	19	19.566666667	50	21	28	11	10	12	16	16	5	18	10	23	26	34	15
28JUN2002	2002	6	28	28	Friday	0	638	17.4	17.066666667	19.3	51	21	30	10	11	16	14	11	10	17	13	26	25	28	23
29JUN2002	2002	6	29	29	Saturday	0	639	19.8	18.166666667	20.466666667	44	18	26	8	10	17	9	11	7	18	8	25	19	29	15
30JUN2002	2002	6	30	30	Sunday	0	640	16.9	19.033333333	18	43	19	24	7	12	18	6	11	8	16	8	25	18	27	16
01JUL2002	2002	7	1	31	Monday	0	641	18.1	16.9	16.433333333	40	18	22	10	8	13	9	12	6	12	10	23	17	24	16
02JUL2002	2002	7	2	32	Tuesday	0	642	18.5	18.833333333	18.666666667	41	14	27	7	7	9	18	11	3	14	13	16	25	25	16
03JUL2002	2002	7	3	33	Wednesday	0	643	21	20.033333333	22.166666667	47	22	25	14	8	11	14	14	8	11	14	25	22	25	22
04JUL2002	2002	7	4	34	Thursday	0	644	28.9	25.833333333	29	41	18	23	10	8	12	11	10	8	11	12	22	19	21	20
05JUL2002	2002	7	5	35	Friday	0	645	24	20.2	26.5	48	19	28	13	6	16	12	11	8	18	10	29	18	29	18
06JUL2002	2002	7	6	36	Saturday	0	646	20.5	20.3	20.733333333	45	21	24	9	12	9	15	11	10	9	15	18	27	20	25
07JUL2002	2002	7	7	37	Sunday	0	647	24.3	24.266666667	24.333333333	55	29	26	11	18	18	8	9	20	16	10	29	26	25	30
08JUL2002	2002	7	8	38	Monday	0	648	23.2	20.6	22.2	47	26	21	13	13	11	10	16	10	9	12	24	23	25	22
09JUL2002	2002	7	9	39	Tuesday	0	649	24.1	22.766666667	23.6	43	21	22	14	7	15	7	15	6	12	10	29	14	27	16
10JUL2002	2002	7	10	40	Wednesday	0	650	27.4	27.9	27.4	54	25	29	6	19	15	14	10	15	14	15	21	33	24	30
11JUL2002	2002	7	11	41	Thursday	0	651	29	29.6	28.933333333	60	26	34	13	13	17	17	18	8	21	13	30	30	39	21
12JUL2002	2002	7	12	42	Friday	0	652	26.8	26.533333333	26.333333333	57	25	32	17	8	19	13	16	9	18	14	36	21	34	23
13JUL2002	2002	7	13	43	Saturday	0	653	24.4	23.666666667	23.8	55	34	21	16	18	13	8	22	12	12	9	29	26	34	21
14JUL2002	2002	7	14	44	Sunday	0	654	25.7	25	25.4	51	18	32	11	7	22	10	9	9	23	9	33	17	32	18
15JUL2002	2002	7	15	45	Monday	0	655	25.9	24.4	25.5	42	26	16	10	16	9	7	13	13	11	5	19	23	24	18
16JUL2002	2002	7	16	46	Tuesday	0	656	26.3	25.766666667	25.433333333	55	20	35	12	8	17	18	16	4	24	11	29	26	40	15
17JUL2002	2002	7	17	47	Wednesday	0	657	27.8	26.366666667	26.633333333	45	25	20	13	12	12	8	10	15	14	6	25	20	24	21
18JUL2002	2002	7	18	48	Thursday	0	658	27.3	27.666666667	27.5	46	25	21	13	12	11	10	17	8	14	7	24	22	31	15
19JUL2002	2002	7	19	49	Friday	0	659	29.1	27.666666667	29.033333333	49	27	21	10	17	10	11	15	12	13	8	20	28	28	20
20JUL2002	2002	7	20	50	Saturday	0	660	26.3	26.133333333	28.966666667	55	23	32	10	13	20	12	15	8	16	16	30	25	31	24
21JUL2002	2002	7	21	51	Sunday	0	661	23.2	21.833333333	23.266666667	60	30	30	15	15	17	13	14	16	19	11	32	28	33	27
22JUL2002	2002	7	22	52	Monday	0	662	23.1	23.1	24.733333333	36	19	15	8	11	8	7	9	10	9	6	16	18	18	16
23JUL2002	2002	7	23	53	Tuesday	0	663	21.2	20.433333333	22.733333333	26	17	9	5	12	5	4	6	11	7	2	10	16	13	13
24JUL2002	2002	7	24	54	Wednesday	0	664	21.7	21.2	21.933333333	33	18	15	8	10	9	6	10	8	9	6	17	16	19	14
25JUL2002	2002	7	25	55	Thursday	0	665	21.9	21.633333333	22.033333333	41	21	18	8	13	8	10	12	9	9	9	16	23	21	18
26JUL2002	2002	7	26	56	Friday	0	666	18.3	20.266666667	19.066666667	46	24	22	12	12	13	9	9	15	14	8	25	21	23	23
27JUL2002	2002	7	27	57	Saturday	0	667	19.2	19.766666667	20.566666667	46	21	25	10	11	17	8	10	11	17	8	27	19	27	19
28JUL2002	2002	7	28	58	Sunday	0	668	23.4	21.266666667	25.1	38	20	17	10	10	10	7	12	8	10	7	20	17	22	15
29JUL2002	2002	7	29	59	Monday	0	669	28	26.966666667	28.766666667	51	23	28	13	10	14	14	16	7	12	16	27	24	28	23
30JUL2002	2002	7	30	60	Tuesday	0	670	29.8	28.633333333	29.866666667	38	12	26	4	8	12	14	7	5	14	12	16	22	21	17
31JUL2002	2002	7	31	61	Wednesday	0	671	29.3	30.6	30.333333333	53	16	36	7	9	22	14	10	6	21	15	29	23	31	21
01AUG2002	2002	8	1	62	Thursday	0	672	29.6	27.966666667	31.166666667	49	26	23	10	16	7	16	15	11	10	13	17	32	25	24
02AUG2002	2002	8	2	63	Friday	0	673	23.9	24.066666667	25.4	50	18	32	13	5	15	17	12	6	17	15	28	22	29	21
03AUG2002	2002	8	3	64	Saturday	0	674	23.3	23.233333333	22.233333333	52	28	24	17	11	10	14	16	12	9	15	27	25	25	27
04AUG2002	2002	8	4	65	Sunday	0	675	24.5	23.733333333	23.7	49	23	25	4	19	9	16	13	10	11	14	13	35	24	24
05AUG2002	2002	8	5	66	Monday	0	676	21.2	21.533333333	20.533333333	45	22	23	10	12	11	12	10	12	10	13	21	24	20	25
06AUG2002	2002	8	6	67	Tuesday	0	677	21	21.566666667	19.9	44	26	18	9	17	7	11	14	12	7	11	16	28	21	23
07AUG2002	2002	8	7	68	Wednesday	0	678	22.2	22	20.666666667	34	15	19	9	6	11	8	11	4	12	7	20	14	23	11
08AUG2002	2002	8	8	69	Thursday	0	679	24.3	22.933333333	23.533333333	33	24	9	9	15	3	6	13	11	4	5	12	21	17	16
09AUG2002	2002	8	9	70	Friday	0	680	25.1	24.833333333	24.6	40	17	23	8	9	11	12	9	8	11	12	19	21	20	20
10AUG2002	2002	8	10	71	Saturday	0	681	26.1	26.8	26.566666667	49	24	25	14	10	18	7	15	9	16	9	32	17	31	18
11AUG2002	2002	8	11	72	Sunday	0	682	27.6	27.7	27.833333333	41	22	19	16	6	7	12	16	6	14	5	23	18	30	11
12AUG2002	2002	8	12	73	Monday	0	683	28.9	29.2	29.766666667	46	19	26	10	9	11	15	10	9	17	9	21	24	27	18
13AUG2002	2002	8	13	74	Tuesday	0	684	29.1	28.6	29.8	39	19	19	10	9	8	11	11	8	10	9	18	20	21	17
14AUG2002	2002	8	14	75	Wednesday	0	685	29	28.4	28.466666667	44	23	20	9	14	8	12	11	12	11	9	17	26	22	21
15AUG2002	2002	8	15	76	Thursday	0	686	29.6	28.666666667	29.3	36	22	14	12	10	10	4	13	9	9	5	22	14	22	14
16AUG2002	2002	8	16	77	Friday	0	687	27.5	25.8	26.7	41	23	17	13	10	10	7	14	9	11	6	23	17	25	15
17AUG2002	2002	8	17	78	Saturday	0	688	22.1	23.066666667	21.5	51	20	30	11	9	14	16	12	8	15	15	25	25	27	23
18AUG2002	2002	8	18	79	Sunday	0	689	23.5	23.566666667	22	47	22	23	12	10	13	10	16	6	15	8	25	20	31	14
19AUG2002	2002	8	19	80	Monday	0	690	25	24.033333333	25.833333333	49	26	22	11	15	13	9	14	12	17	5	24	24	31	17
20AUG2002	2002	8	20	81	Tuesday	1	691	25.2	24.233333333	25.633333333	46	26	19	18	8	12	7	21	5	8	11	30	15	29	16
21AUG2002	2002	8	21	82	Wednesday	0	692	26.2	24.9	26.3	66	29	36	15	14	14	22	13	16	23	13	29	36	36	29
22AUG2002	2002	8	22	83	Thursday	0	693	22.2	23.433333333	21.133333333	47	23	24	13	10	13	11	12	11	12	12	26	21	24	23
23AUG2002	2002	8	23	84	Friday	0	694	22.7	23.4	22	36	18	18	9	9	14	4	13	5	13	5	23	13	26	10
24AUG2002	2002	8	24	85	Saturday	0	695	24	24.366666667	21.266666667	42	24	18	12	12	8	10	11	13	11	7	20	22	22	20
25AUG2002	2002	8	25	86	Sunday	0	696	25.5	24.4	26.266666667	48	25	23	15	10	14	9	19	6	15	8	29	19	34	14
26AUG2002	2002	8	26	87	Monday	0	697	25.3	24.666666667	26.566666667	36	15	21	7	8	8	13	7	8	13	8	15	21	20	16
27AUG2002	2002	8	27	88	Tuesday	0	698	25.2	25.166666667	26.133333333	48	26	22	15	11	12	10	19	7	14	8	27	21	33	15
28AUG2002	2002	8	28	89	Wednesday	0	699	25.8	24.966666667	27.133333333	42	24	18	13	11	11	7	12	12	12	6	24	18	24	18
29AUG2002	2002	8	29	90	Thursday	0	700	26.8	25.6	26.6	40	19	20	8	11	11	9	7	12	8	12	19	20	15	24
30AUG2002	2002	8	30	91	Friday	0	701	24.2	23.733333333	26.766666667	35	19	16	8	11	10	6	11	8	9	7	18	17	20	15
31AUG2002	2002	8	31	92	Saturday	0	702	23.9	24.233333333	25.133333333	45	26	19	12	14	12	7	11	15	14	5	24	21	25	20
01SEP2002	2002	9	1	93	Sunday	0	703	21	21	22.533333333	48	22	26	11	11	13	13	11	11	12	14	24	24	23	25
02SEP2002	2002	9	2	94	Monday	0	704	21.9	20.9	21.133333333	35	18	17	7	11	8	9	7	11	11	6	15	20	18	17
03SEP2002	2002	9	3	95	Tuesday	0	705	24.2	22.766666667	24.766666667	35	15	20	9	6	13	7	10	5	17	3	22	13	27	8
04SEP2002	2002	9	4	96	Wednesday	0	706	24.6	22.833333333	24.5	29	12	16	8	4	7	9	9	3	9	7	15	13	18	10
05SEP2002	2002	9	5	97	Thursday	0	707	24.6	25.7	24.7	41	19	22	10	9	11	11	13	6	12	10	21	20	25	16
06SEP2002	2002	9	6	98	Friday	0	708	22.5	21.633333333	24.9	48	21	27	10	11	16	11	10	11	14	13	26	22	24	24
07SEP2002	2002	9	7	99	Saturday	0	709	23.9	23.266666667	23.366666667	40	20	20	11	9	12	8	12	8	14	6	23	17	26	14
08SEP2002	2002	9	8	100	Sunday	0	710	24.1	22.966666667	24.866666667	40	18	22	8	10	10	12	8	10	13	9	18	22	21	19
09SEP2002	2002	9	9	101	Monday	0	711	24.7	23.5	23.6	53	29	24	9	20	13	11	17	12	15	9	22	31	32	21
10SEP2002	2002	9	10	102	Tuesday	0	712	19.2	19.5	19.466666667	40	23	17	11	12	12	5	12	11	11	6	23	17	23	17
11SEP2002	2002	9	11	103	Wednesday	0	713	16.2	17.566666667	15.866666667	44	22	22	9	13	15	7	8	14	16	6	24	20	24	20
12SEP2002	2002	9	12	104	Thursday	0	714	20.4	19.566666667	19.066666667	45	21	24	10	11	14	10	12	9	20	4	24	21	32	13
13SEP2002	2002	9	13	105	Friday	0	715	20.7	20.733333333	20	47	24	22	8	16	11	11	11	13	13	9	19	27	24	22
14SEP2002	2002	9	14	106	Saturday	0	716	17.1	16.733333333	16.866666667	45	17	27	8	9	11	16	10	7	15	12	19	25	25	19
15SEP2002	2002	9	15	107	Sunday	0	717	11.8	12.366666667	12.5	41	22	19	11	11	15	4	11	11	13	6	26	15	24	17
16SEP2002	2002	9	16	108	Monday	0	718	11.8	12.833333333	10.166666667	34	17	17	9	8	9	8	14	3	12	5	18	16	26	8
17SEP2002	2002	9	17	109	Tuesday	0	719	14.5	16.566666667	14.866666667	49	30	19	15	15	11	8	22	8	11	8	26	23	33	16
18SEP2002	2002	9	18	110	Wednesday	0	720	11.9	12.866666667	12.6	47	22	25	12	10	15	10	14	8	14	11	27	20	28	19
19SEP2002	2002	9	19	111	Thursday	0	721	11.1	11.4	11.133333333	51	30	21	12	18	9	12	16	14	12	9	21	30	28	23
20SEP2002	2002	9	20	112	Friday	0	722	11.6	11	10.766666667	40	23	17	12	11	7	10	12	11	9	8	19	21	21	19
21SEP2002	2002	9	21	113	Saturday	0	723	5.6	8.1	7.4333333333	41	15	26	9	6	13	13	7	8	16	10	22	19	23	18
22SEP2002	2002	9	22	114	Sunday	0	724	8.6	9.4333333333	8.6333333333	53	26	26	11	15	13	13	14	12	17	9	24	28	31	21
23SEP2002	2002	9	23	115	Monday	0	725	10.3	9.8666666667	9.2333333333	46	23	23	12	11	11	12	12	11	16	7	23	23	28	18
24SEP2002	2002	9	24	116	Tuesday	0	726	13.7	13.166666667	11.933333333	53	27	25	22	5	13	12	18	9	10	15	35	17	28	24
25SEP2002	2002	9	25	117	Wednesday	0	727	10.7	11.233333333	11.233333333	69	24	43	13	11	22	21	15	9	24	19	35	32	39	28
26SEP2002	2002	9	26	118	Thursday	0	728	10.7	11.033333333	10.566666667	57	27	30	15	12	17	13	21	6	14	16	32	25	35	22
27SEP2002	2002	9	27	119	Friday	0	729	11.6	12.233333333	8.8	52	32	19	23	9	11	8	17	15	10	9	34	17	27	24
28SEP2002	2002	9	28	120	Saturday	0	730	12.4	11.966666667	10.633333333	63	34	28	21	13	13	15	24	10	19	9	34	28	43	19
29SEP2002	2002	9	29	121	Sunday	0	731	17.2	16.3	15.633333333	55	26	28	12	14	14	14	13	13	19	9	26	28	32	22
30SEP2002	2002	9	30	122	Monday	0	732	14.9	14.166666667	14.633333333	53	32	21	13	19	7	14	16	16	9	12	20	33	25	28
01JUN2003	2003	6	1	1	Sunday	0	733	15.1	16.1	13.6	42	19	23	10	9	15	8	7	12	17	6	25	17	24	18
02JUN2003	2003	6	2	2	Monday	0	734	16.3	17.066666667	12.3	38		28	3	7	16	12	5	5	18	10	19	19	23	15
03JUN2003	2003	6	3	3	Tuesday	0	735	16.9	15.266666667	14.533333333	38	12	25	3	9	13	12	7	5	15	10	16	21	22	15
04JUN2003	2003	6	4	4	Wednesday	0	736	23.3	21.033333333	21.7	42	16	26	4	12	15	11	7	9	18	8	19	23	25	17
05JUN2003	2003	6	5	5	Thursday	0	737	21.9	20.033333333	21.433333333	36	19	17	9	10	5	12	12	7	7	10	14	22	19	17
06JUN2003	2003	6	6	6	Friday	0	738	21.2	18.466666667	21.266666667	51	31	20	15	16	10	10	19	12	8	12	25	26	27	24
07JUN2003	2003	6	7	7	Saturday	0	739	16.6	16.833333333	16.433333333	40	19	21	13	6	12	9	10	9	11	10	25	15	21	19
08JUN2003	2003	6	8	8	Sunday	1	740	23.7	21.466666667	22.133333333	60	36	24	15	21	13	11	17	19	14	10	28	32	31	29
09JUN2003	2003	6	9	9	Monday	0	741	23.5	20.033333333	23.666666667	58	25	33	13	12	21	12	12	13	19	14	34	24	31	27
10JUN2003	2003	6	10	10	Tuesday	0	742	19.6	17.9	18.6	49	24	25	15	9	11	14	15	9	11	14	26	23	26	23
11JUN2003	2003	6	11	11	Wednesday	0	743	16.5	14.633333333	16.3	53	24	29	10	14	14	15	19	5	16	13	24	29	35	18
12JUN2003	2003	6	12	12	Thursday	0	744	17.5	17.233333333	16.733333333	44	22	22	11	11	9	13	16	6	13	9	20	24	29	15
13JUN2003	2003	6	13	13	Friday	0	745	17.2	16.266666667	16	45	18	25	8	10	10	15	9	9	13	12	18	25	22	21
14JUN2003	2003	6	14	14	Saturday	0	746	17.5	15.7	16.933333333	43	19	24	5	14	8	16	9	10	17	7	13	30	26	17
15JUN2003	2003	6	15	15	Sunday	0	747	15.8	14.833333333	13.9	44	16	24	6	10	12	12	5	11	18	6	18	22	23	17
16JUN2003	2003	6	16	16	Monday	0	748	16.7	15.533333333	16.233333333	47	15	32	9	6	18	14	8	7	21	11	27	20	29	18
17JUN2003	2003	6	17	17	Tuesday	0	749	16.5	16.066666667	15.433333333	49	21	28	13	8	13	15	12	9	12	16	26	23	24	25
18JUN2003	2003	6	18	18	Wednesday	0	750	19.2	18	17.1	36	18	18	9	9	10	8	12	6	10	8	19	17	22	14
19JUN2003	2003	6	19	19	Thursday	0	751	19.6	19.166666667	18.566666667	45	28	17	19	9	11	6	18	10	12	5	30	15	30	15
20JUN2003	2003	6	20	20	Friday	0	752	17.6	16.7	16.966666667	39	17	22	10	7	13	9	9	8	15	7	23	16	24	15
21JUN2003	2003	6	21	21	Saturday	0	753	14.8	15.666666667	14.466666667	47	23	24	18	5	11	13	18	5	16	8	29	18	34	13
22JUN2003	2003	6	22	22	Sunday	0	754	14.1	14.433333333	14.433333333	44	18	25	10	8	13	12	10	8	13	12	23	20	23	20
23JUN2003	2003	6	23	23	Monday	1	755	21.1	20.1	19.2	43	26	17	13	13	11	6	12	14	10	7	24	19	22	21
24JUN2003	2003	6	24	24	Tuesday	1	756	22.6	23	21.966666667	55	24	31	13	11	16	15	14	10	19	12	29	26	33	22
25JUN2003	2003	6	25	25	Wednesday	0	757	20.2	21.966666667	18.866666667	47	22	25	13	9	12	13	8	14	12	13	25	22	20	27
26JUN2003	2003	6	26	26	Thursday	0	758	23.4	23.733333333	21.5	42	24	18	13	11	12	6	15	9	11	7	25	17	26	16
27JUN2003	2003	6	27	27	Friday	0	759	22	22.533333333	20.2	63	32	31	18	14	14	17	21	11	19	12	32	31	40	23
28JUN2003	2003	6	28	28	Saturday	0	760	20.6	20.866666667	19.666666667	35	20	15	11	9	7	8	14	6	5	10	18	17	19	16
29JUN2003	2003	6	29	29	Sunday	0	761	17.7	18.766666667	17.7	49	32	17	14	18	7	10	15	17	8	9	21	28	23	26
30JUN2003	2003	6	30	30	Monday	0	762	15.9	16.933333333	15.566666667	46	25	21	11	14	9	12	12	13	9	12	20	26	21	25
01JUL2003	2003	7	1	31	Tuesday	0	763	21.8	20.433333333	20.666666667	46	21	25	10	11	14	11	12	9	15	10	24	22	27	19
02JUL2003	2003	7	2	32	Wednesday	0	764	23.3	25.1	23.8	50	25	25	14	11	18	7	19	6	18	7	32	18	37	13
03JUL2003	2003	7	3	33	Thursday	0	765	22.7	23	23.466666667	54	27	27	9	18	8	19	10	17	15	12	17	37	25	29
04JUL2003	2003	7	4	34	Friday	0	766	22.8	23.7	22.2	45	25	20	15	10	10	10	14	11	12	8	25	20	26	19
05JUL2003	2003	7	5	35	Saturday	0	767	23.6	21.666666667	23.233333333	36	8	28	2	6	14	14	6	2	18	10	16	20	24	12
06JUL2003	2003	7	6	36	Sunday	0	768	22.9	22.5	20.4	41	24	17	9	15	12	5	14	10	9	8	21	20	23	18
07JUL2003	2003	7	7	37	Monday	0	769	22.6	23.733333333	21.433333333	51	27	24	14	13	15	9	12	15	11	13	29	22	23	28
08JUL2003	2003	7	8	38	Tuesday	0	770	20.5	21.733333333	18.666666667	57	33	24	17	16	10	14	19	14	11	13	27	30	30	27
09JUL2003	2003	7	9	39	Wednesday	0	771	15.6	18.333333333	14.9	43	24	19	9	15	15	4	8	16	14	5	24	19	22	21
10JUL2003	2003	7	10	40	Thursday	0	772	16.1	16.8	16.866666667	40	19	21	5	14	9	12	7	12	14	7	14	26	21	19
11JUL2003	2003	7	11	41	Friday	0	773	15.4	16.866666667	15.5	43	21	19	11	10	12	7	13	8	13	6	23	17	26	14
12JUL2003	2003	7	12	42	Saturday	0	774	22.7	22.433333333	19.766666667	46	25	21	11	14	13	8	19	6	14	7	24	22	33	13
13JUL2003	2003	7	13	43	Sunday	0	775	23.6	22.2	21.1	41	28	13	21	7	6	7	18	10	7	6	27	14	25	16
14JUL2003	2003	7	14	44	Monday	0	776	28.8	28.033333333	27.633333333	42	18	23	9	9	15	8	9	9	12	11	24	17	21	20
15JUL2003	2003	7	15	45	Tuesday	0	777	30	30.4	29.133333333	53	23	30	15	8	16	14	16	7	21	9	31	22	37	16
16JUL2003	2003	7	16	46	Wednesday	0	778	29.5	30.3	28.033333333	54	28	26	20	8	8	18	17	11	15	11	28	26	32	22
17JUL2003	2003	7	17	47	Thursday	0	779	27.7	29.066666667	25.766666667	37	19	18	6	13	8	10	11	8	8	10	14	23	19	18
18JUL2003	2003	7	18	48	Friday	0	780	26.2	28.6	24.133333333	50	27	23	12	15	12	11	14	13	12	11	24	26	26	24
19JUL2003	2003	7	19	49	Saturday	0	781	25.1	27.033333333	24.266666667	57	30	27	15	15	15	12	15	15	18	9	30	27	33	24
20JUL2003	2003	7	20	50	Sunday	0	782	26.4	27.133333333	26.533333333	47	23	24	17	6	12	12	16	7	15	9	29	18	31	16
21JUL2003	2003	7	21	51	Monday	0	783	28	26.966666667	28.3	50	24	26	14	10	14	12	15	9	13	13	28	22	28	22
22JUL2003	2003	7	22	52	Tuesday	0	784	27.3	27.433333333	27.866666667	49	25	24	15	10	16	8	17	8	15	9	31	18	32	17
23JUL2003	2003	7	23	53	Wednesday	0	785	25.4	24.133333333	26.866666667	52	29	23	18	11	12	11	22	7	14	9	30	22	36	16
24JUL2003	2003	7	24	54	Thursday	0	786	26.2	25.433333333	24.533333333	46	23	23	15	8	12	11	14	9	11	12	27	19	25	21
25JUL2003	2003	7	25	55	Friday	0	787	27.2	26.766666667	26.466666667	35	18	16	11	7	7	9	11	7	11	5	18	16	22	12
26JUL2003	2003	7	26	56	Saturday	0	788	28.2	28.566666667	27.933333333	45	25	19	15	10	11	8	16	9	10	9	26	18	26	18
27JUL2003	2003	7	27	57	Sunday	0	789	25.6	24.1	26.333333333	43	29	14	12	17	6	8	15	14	9	5	18	25	24	19
28JUL2003	2003	7	28	58	Monday	0	790	30.3	31.266666667	29.833333333	50	24	26	8	16	14	12	11	13	18	8	22	28	29	21
29JUL2003	2003	7	29	59	Tuesday	0	791	30.1	30.8	29.766666667	55	28	26	17	11	17	9	16	12	18	8	34	20	34	20
30JUL2003	2003	7	30	60	Wednesday	0	792	30.3	32	30.166666667	43	23	19	10	13	8	11	12	11	10	9	18	24	22	20
31JUL2003	2003	7	31	61	Thursday	0	793	31.1	32.033333333	29.633333333	66	33	33	16	17	20	13	18	15	12	21	36	30	30	36
01AUG2003	2003	8	1	62	Friday	0	794	28.4	30.733333333	26.733333333	51	21	29	6	15	12	17	4	17	13	16	18	32	17	33
02AUG2003	2003	8	2	63	Saturday	0	795	26.3	27.3	25.5	50	26	24	13	13	17	7	17	9	16	8	30	20	33	17
03AUG2003	2003	8	3	64	Sunday	0	796	26.7	27.433333333	26.666666667	40	16	24	12	4	13	11	12	4	15	9	25	15	27	13
04AUG2003	2003	8	4	65	Monday	0	797	25.2	25.033333333	26.1	44	26	16	15	11	8	8	17	9	8	8	23	19	25	17
05AUG2003	2003	8	5	66	Tuesday	0	798	22.3	21.666666667	22.866666667	39	19	20	6	13	11	9	5	14	8	12	17	22	13	26
06AUG2003	2003	8	6	67	Wednesday	0	799	22.2	23.6	17.9	49	22	27	8	14	13	14	10	12	14	13	21	28	24	25
07AUG2003	2003	8	7	68	Thursday	0	800	21.3	22.6	18.433333333	37	11	26	7	4	13	13	7	4	15	11	20	17	22	15
08AUG2003	2003	8	8	69	Friday	0	801	23.4	22.933333333	21.933333333	33	13	19	5	8	8	11	8	5	9	10	13	19	17	15
09AUG2003	2003	8	9	70	Saturday	0	802	19.4	20.5	18.966666667	32	12	20	4	8	11	9	5	7	10	10	15	17	15	17
10AUG2003	2003	8	10	71	Sunday	0	803	18.8	19.5	17.1	48	24	24	16	8	12	12	16	8	14	10	28	20	30	18
11AUG2003	2003	8	11	72	Monday	0	804	18.7	19.633333333	17.966666667	46	27	19	16	11	12	7	12	15	9	10	28	18	21	25
12AUG2003	2003	8	12	73	Tuesday	0	805	20.1	21.233333333	18.733333333	37	13	24	8	5	8	16	9	4	10	14	16	21	19	18
13AUG2003	2003	8	13	74	Wednesday	0	806	20.8	21.433333333	20.866666667	43	25	17	13	12	8	9	17	8	11	6	21	21	28	14
14AUG2003	2003	8	14	75	Thursday	0	807	21.1	21.466666667	22.9	53	21	31	9	12	15	16	9	12	18	13	24	28	27	25
15AUG2003	2003	8	15	76	Friday	0	808	17.8	19.366666667	20	49	26	23	12	14	12	11	13	13	10	13	24	25	23	26
16AUG2003	2003	8	16	77	Saturday	0	809	19.4	18.566666667	18.7	35	19	16	12	7	8	8	12	7	10	6	20	15	22	13
17AUG2003	2003	8	17	78	Sunday	0	810	21.8	20.3	20.2	40	22	18	13	9	9	9	16	6	9	9	22	18	25	15
18AUG2003	2003	8	18	79	Monday	0	811	23.8	22.166666667	22.066666667	50	27	23	10	17	13	10	12	15	16	7	23	27	28	22
19AUG2003	2003	8	19	80	Tuesday	0	812	22.7	22.966666667	23.433333333	35	18	17	8	10	8	9	10	8	11	6	16	19	21	14
20AUG2003	2003	8	20	81	Wednesday	1	813	20.9	20.633333333	19.233333333	40	20	19	8	12	11	8	14	6	14	5	19	20	28	11
21AUG2003	2003	8	21	82	Thursday	0	814	20	20.6	20.5	34	19	15	10	9	8	7	13	6	7	8	18	16	20	14
22AUG2003	2003	8	22	83	Friday	0	815	19.1	20.266666667	20.133333333	44	22	22	11	11	7	15	8	14	17	5	18	26	25	19
23AUG2003	2003	8	23	84	Saturday	0	816	20	19.3	18.766666667	38	15	23	9	6	12	11	13	2	12	11	21	17	25	13
24AUG2003	2003	8	24	85	Sunday	0	817	21.2	19.933333333	19.9	42	17	25	5	12	11	14	9	8	10	15	16	26	19	23
25AUG2003	2003	8	25	86	Monday	0	818	17.7	17.633333333	17.233333333	53	28	25	14	14	16	9	12	16	14	11	30	23	26	27
26AUG2003	2003	8	26	87	Tuesday	0	819	15.3	15.4	15.3	35		22	7	6	11	11	7	6	11	11	18	17	18	17
27AUG2003	2003	8	27	88	Wednesday	0	820	15.9	15.8	15.433333333	41	25	16	5	20	11	5	14	11	12	4	16	25	26	15
28AUG2003	2003	8	28	89	Thursday	0	821	12.9	13.566666667	13.6	47	21	26	9	12	12	14	11	10	16	10	21	26	27	20
29AUG2003	2003	8	29	90	Friday	0	822	17.6	18.2	17.5	37	25	12	10	15	6	6	16	9	5	7	16	21	21	16
30AUG2003	2003	8	30	91	Saturday	0	823	13.4	14.933333333	13.5	45	23	22	11	12	14	8	12	11	8	14	25	20	20	25
31AUG2003	2003	8	31	92	Sunday	0	824	15	15.533333333	14.633333333	47	25	22	11	14	10	12	13	12	11	11	21	26	24	23
01SEP2003	2003	9	1	93	Monday	0	825	14.6	14.1	14.1	43	19	23	12	7	13	10	10	9	10	13	25	17	20	22
02SEP2003	2003	9	2	94	Tuesday	0	826	10.3	11.4	11.066666667	42	17	25	9	8	13	12	6	11	10	15	22	20	16	26
03SEP2003	2003	9	3	95	Wednesday	0	827	14.6	15.633333333	13.166666667	42	24	18	12	12	11	7	13	11	12	6	23	19	25	17
04SEP2003	2003	9	4	96	Thursday	0	828	16.2	16.8	15.2	48	21	27	10	11	19	8	9	12	19	8	29	19	28	20
05SEP2003	2003	9	5	97	Friday	0	829	19.2	19.133333333	17.866666667	29	13	15	6	7	10	5	7	6	10	5	16	12	17	11
06SEP2003	2003	9	6	98	Saturday	0	830	21	19.666666667	19.433333333	59	27	30	19	8	24	6	14	13	21	9	43	14	35	22
07SEP2003	2003	9	7	99	Sunday	0	831	22.4	19.233333333	20.1	58	24	34	12	12	17	17	11	13	18	16	29	29	29	29
08SEP2003	2003	9	8	100	Monday	0	832	21.6	21.233333333	20.033333333	50	24	25	13	11	12	13	13	11	12	13	25	24	25	24
09SEP2003	2003	9	9	101	Tuesday	0	833	18.7	19.2	16.4	45	19	26	8	11	18	8	7	12	14	12	26	19	21	24
10SEP2003	2003	9	10	102	Wednesday	0	834	16.5	16.266666667	14.766666667	43	26	17	13	13	7	10	19	7	11	6	20	23	30	13
11SEP2003	2003	9	11	103	Thursday	0	835	15.3	15.9	15.6	40	18	22	9	9	14	8	9	9	10	12	23	17	19	21
12SEP2003	2003	9	12	104	Friday	0	836	16.3	16.466666667	16.133333333	52	21	30	16	5	17	13	15	6	18	12	33	18	33	18
13SEP2003	2003	9	13	105	Saturday	0	837	19.1	17.833333333	18.466666667	46	20	26	11	9	17	9	9	11	17	9	28	18	26	20
14SEP2003	2003	9	14	106	Sunday	0	838	19.9	19.2	19.166666667	41	19	22	11	8	13	9	11	8	10	12	24	17	21	20
15SEP2003	2003	9	15	107	Monday	0	839	18.3	17.033333333	18.8	44	20	24	11	9	10	14	11	9	12	12	21	23	23	21
16SEP2003	2003	9	16	108	Tuesday	0	840	16.8	16.766666667	16.1	38	19	19	10	9	9	10	12	7	8	11	19	19	20	18
17SEP2003	2003	9	17	109	Wednesday	0	841	17.4	17.133333333	16.833333333	47	20	26	12	8	16	10	12	8	16	10	28	18	28	18
18SEP2003	2003	9	18	110	Thursday	0	842	17.9	18.8	17.1	47	27	20	12	15	10	10	18	9	10	10	22	25	28	19
19SEP2003	2003	9	19	111	Friday	0	843	18.6	18.633333333	19.7	41	27	14	11	16	8	6	16	11	8	6	19	22	24	17
20SEP2003	2003	9	20	112	Saturday	0	844	15.4	14.7	16.466666667	51	23	28	12	11	15	13	10	13	13	15	27	24	23	28
21SEP2003	2003	9	21	113	Sunday	0	845	15.3	16.333333333	15.166666667	47	26	21	18	8	12	9	15	11	15	6	30	17	30	17
22SEP2003	2003	9	22	114	Monday	0	846	18.2	18.733333333	16.8	43	18	24	8	10	15	9	11	7	16	8	23	19	27	15
23SEP2003	2003	9	23	115	Tuesday	0	847	23.6	20.2	22.566666667	49	20	29	14	6	10	19	14	6	13	16	24	25	27	22
24SEP2003	2003	9	24	116	Wednesday	0	848	13.8	13.266666667	14.2	42	20	22	11	9	14	8	12	8	12	10	25	17	24	18
25SEP2003	2003	9	25	117	Thursday	0	849	14.8	15.433333333	14.866666667	56	32	24	16	16	14	10	22	10	15	9	30	26	37	19
26SEP2003	2003	9	26	118	Friday	0	850	16.8	16.9	15.633333333	51	27	24	12	15	10	14	13	14	10	14	22	29	23	28
27SEP2003	2003	9	27	119	Saturday	0	851	15.5	16.1	14.866666667	42	21	21	13	8	11	10	11	10	13	8	24	18	24	18
28SEP2003	2003	9	28	120	Sunday	0	852	11	13.3	12.666666667	43	21	22	13	8	13	9	11	10	11	11	26	17	22	21
29SEP2003	2003	9	29	121	Monday	0	853	13.8	13	14.166666667	54	23	31	10	13	12	19	12	11	11	20	22	32	23	31
30SEP2003	2003	9	30	122	Tuesday	0	854	11	10.966666667	14.933333333	46	20	26	8	12	7	19	15	5	12	14	15	31	27	19
01JUN2004	2004	6	1	1	Tuesday	0	855	17	17.3	15.766666667	40	19	21	8	11	14	7	8	11	12	9	22	18	20	20
02JUN2004	2004	6	2	2	Wednesday	0	856	19.1	18.566666667	18.5	39	18	21	8	10	11	10	9	9	14	7	19	20	23	16
03JUN2004	2004	6	3	3	Thursday	0	857	20.9	20.133333333	19.366666667	43	20	23	9	11	9	14	10	10	12	11	18	25	22	21
04JUN2004	2004	6	4	4	Friday	0	858	22.7	21.166666667	22.066666667	58	25	33	13	12	20	13	13	12	18	15	33	25	31	27
05JUN2004	2004	6	5	5	Saturday	0	859	23.5	21.566666667	22.866666667	49	28	21	15	13	9	12	18	10	12	9	24	25	30	19
06JUN2004	2004	6	6	6	Sunday	0	860	20.9	20.166666667	22.633333333	55	37	18	14	23	11	7	22	15	9	9	25	30	31	24
07JUN2004	2004	6	7	7	Monday	0	861	20	18.966666667	20.533333333	46	23	23	15	8	12	11	16	7	13	10	27	19	29	17
08JUN2004	2004	6	8	8	Tuesday	0	862	17.6	15.966666667	17.133333333	64	30	34	15	15	21	13	13	17	22	12	36	28	35	29
09JUN2004	2004	6	9	9	Wednesday	0	863	16.4	15.733333333	14.7	48	28	20	12	16	12	8	15	13	9	11	24	24	24	24
10JUN2004	2004	6	10	10	Thursday	0	864	19.2	17.733333333	18.266666667	51	19	32	10	9	18	14	10	9	14	18	28	23	24	27
11JUN2004	2004	6	11	11	Friday	0	865	17.7	16.966666667	17.866666667	35	18	17	12	6	8	9	11	7	10	7	20	15	21	14
12JUN2004	2004	6	12	12	Saturday	0	866	16.8	15.333333333	17.366666667	48	20	28	7	13	19	9	8	12	16	12	26	22	24	24
13JUN2004	2004	6	13	13	Sunday	0	867	19.9	18.766666667	17.8	45	27	18	15	12	5	13	17	10	8	10	20	25	25	20
14JUN2004	2004	6	14	14	Monday	0	868	17.2	16.133333333	15.666666667	52	27	25	14	13	11	14	19	8	15	10	25	27	34	18
15JUN2004	2004	6	15	15	Tuesday	0	869	18.2	15.933333333	16.533333333	49	25	24	13	12	12	12	11	14	16	8	25	24	27	22
16JUN2004	2004	6	16	16	Wednesday	0	870	16.6	15.2	15.9	49	22	27	14	8	11	16	14	8	13	14	25	24	27	22
17JUN2004	2004	6	17	17	Thursday	0	871	14.9	13.933333333	14.866666667	43	19	24	10	9	14	10	13	6	12	12	24	19	25	18
18JUN2004	2004	6	18	18	Friday	0	872	16.4	15.266666667	16.766666667	49	23	26	9	14	13	13	14	9	12	14	22	27	26	23
19JUN2004	2004	6	19	19	Saturday	0	873	19.1	17.4	18.5	46	29	17	13	16	6	11	13	16	6	11	19	27	19	27
20JUN2004	2004	6	20	20	Sunday	0	874	18.7	16.866666667	19.7	37	15	22	8	7	10	12	11	4	8	14	18	19	19	18
21JUN2004	2004	6	21	21	Monday	0	875	16.1	15.866666667	17.333333333	45	19	26	9	10	13	13	10	9	11	15	22	23	21	24
22JUN2004	2004	6	22	22	Tuesday	0	876	19	18.933333333	18.266666667	45	26	19	11	15	12	7	9	17	14	5	23	22	23	22
23JUN2004	2004	6	23	23	Wednesday	1	877	17.8	17.7	19.366666667	53	22	31	13	9	21	10	18	4	20	11	34	19	38	15
24JUN2004	2004	6	24	24	Thursday	1	878	21	19.466666667	25.233333333	50	23	27	15	8	15	12	11	12	14	13	30	20	25	25
25JUN2004	2004	6	25	25	Friday	0	879	22.3	20.9	22.966666667	56	37	19	24	13	12	7	25	12	10	9	36	20	35	21
26JUN2004	2004	6	26	26	Saturday	0	880	23.7	20.966666667	22.2	54	35	19	9	26	11	8	17	18	14	5	20	34	31	23
27JUN2004	2004	6	27	27	Sunday	0	881	18.4	18.133333333	17.633333333	53	30	23	16	14	7	16	17	13	5	18	23	30	22	31
28JUN2004	2004	6	28	28	Monday	0	882	18.9	17.133333333	17.733333333	42	24	18	15	9	9	9	13	11	8	10	24	18	21	21
29JUN2004	2004	6	29	29	Tuesday	0	883	18.4	18.866666667	18.333333333	50	18	32	11	7	14	18	12	6	14	18	25	25	26	24
30JUN2004	2004	6	30	30	Wednesday	0	884	16.6	16.033333333	16.866666667	38	13	25	9	4	12	13	7	6	17	8	21	17	24	14
01JUL2004	2004	7	1	31	Thursday	0	885	19.6	19.3	20.366666667	54	20	34	14	6	17	17	15	5	20	14	31	23	35	19
02JUL2004	2004	7	2	32	Friday	0	886	21.6	20.966666667	22.033333333	42	19	23	8	11	13	10	8	11	11	12	21	21	19	23
03JUL2004	2004	7	3	33	Saturday	0	887	16.6	16.9	18.133333333	48	27	21	10	17	8	13	15	12	13	8	18	30	28	20
04JUL2004	2004	7	4	34	Sunday	0	888	21.6	20.233333333	22.6	45	24	21	10	14	12	9	14	10	16	5	22	23	30	15
05JUL2004	2004	7	5	35	Monday	0	889	19.8	18.933333333	19.666666667	43	23	20	7	16	11	9	14	9	11	9	18	25	25	18
06JUL2004	2004	7	6	36	Tuesday	0	890	19.9	18.7	20.166666667	42	21	21	11	10	12	9	12	9	10	11	23	19	22	20
07JUL2004	2004	7	7	37	Wednesday	0	891	18.3	18.866666667	19.133333333	46	24	22	10	14	12	10	11	13	20	2	22	24	31	15
08JUL2004	2004	7	8	38	Thursday	0	892	21.8	20.166666667	20.466666667	37	21	16	10	11	8	8	14	7	12	4	18	19	26	11
09JUL2004	2004	7	9	39	Friday	0	893	22.6	23.9	22.766666667	44	23	21	14	9	16	5	13	10	14	7	30	14	27	17
10JUL2004	2004	7	10	40	Saturday	0	894	23.1	22.133333333	23.1	42	24	18	13	11	9	9	11	13	10	8	22	20	21	21
11JUL2004	2004	7	11	41	Sunday	0	895	20.7	20.066666667	20.533333333	43	20	23	11	9	12	11	9	11	9	14	23	20	18	25
12JUL2004	2004	7	12	42	Monday	0	896	20.5	20.833333333	21.333333333	38	19	19	11	8	9	10	11	8	12	7	20	18	23	15
13JUL2004	2004	7	13	43	Tuesday	0	897	17.8	19.6	20	43	22	21	13	9	8	13	8	14	9	12	21	22	17	26
14JUL2004	2004	7	14	44	Wednesday	0	898	20.7	19	20.6	38	16	22	9	7	5	17	13	3	7	15	14	24	20	18
15JUL2004	2004	7	15	45	Thursday	0	899	20.4	18.666666667	19	46	18	28	12	6	19	9	12	6	18	10	31	15	30	16
16JUL2004	2004	7	16	46	Friday	0	900	21.4	19.766666667	20.766666667	46	23	23	13	10	10	13	13	10	10	13	23	23	23	23
17JUL2004	2004	7	17	47	Saturday	0	901	19.1	20.5	19.933333333	48	27	21	11	16	7	14	18	9	9	12	18	30	27	21
18JUL2004	2004	7	18	48	Sunday	0	902	23.7	21.733333333	23.166666667	46	18	28	10	8	14	14	10	8	13	15	24	22	23	23
19JUL2004	2004	7	19	49	Monday	0	903	25.6	25.866666667	25.033333333	46	27	19	19	8	7	12	17	10	10	9	26	20	27	19
20JUL2004	2004	7	20	50	Tuesday	0	904	23	22.733333333	23.933333333	42	21	21	9	12	11	10	12	9	10	11	20	22	22	20
21JUL2004	2004	7	21	51	Wednesday	0	905	23.7	22.666666667	23.433333333	37	17	20	14	3	9	11	7	10	9	11	23	14	16	21
22JUL2004	2004	7	22	52	Thursday	0	906	21.9	22.033333333	24.233333333	35	19	16	7	12	9	7	10	9	9	7	16	19	19	16
23JUL2004	2004	7	23	53	Friday	0	907	25.6	22.9	26.733333333	42	24	18	12	12	10	8	15	9	7	11	22	20	22	20
24JUL2004	2004	7	24	54	Saturday	0	908	27.3	26.633333333	27	47	24	23	15	9	14	9	12	12	15	8	29	18	27	20
25JUL2004	2004	7	25	55	Sunday	0	909	22.1	21.633333333	22.6	48	30	18	21	9	10	8	17	13	11	7	31	17	28	20
26JUL2004	2004	7	26	56	Monday	0	910	23.3	21.566666667	23.5	33	16	17	8	8	6	11	9	7	8	9	14	19	17	16
27JUL2004	2004	7	27	57	Tuesday	0	911	22.4	21.533333333	24.066666667	45	23	22	7	16	11	11	11	12	11	11	18	27	22	23
28JUL2004	2004	7	28	58	Wednesday	0	912	19.4	18.966666667	21.366666667	45	21	24	11	10	8	16	9	12	10	14	19	26	19	26
29JUL2004	2004	7	29	59	Thursday	0	913	16.7	19.533333333	17.9	49	22	27	9	13	12	15	7	15	13	14	21	28	20	29
30JUL2004	2004	7	30	60	Friday	0	914	21.3	19.7	20.566666667	43	20	23	9	11	13	10	12	8	12	11	22	21	24	19
31JUL2004	2004	7	31	61	Saturday	0	915	20	20.733333333	21.8	27	13	14	5	8	7	7	6	7	7	7	12	15	13	14
01AUG2004	2004	8	1	62	Sunday	0	916	21.8	21.133333333	23.866666667	50	27	23	16	11	13	10	14	13	14	9	29	21	28	22
02AUG2004	2004	8	2	63	Monday	0	917	25.6	23.366666667	25.166666667	42	23	19	13	10	9	10	11	12	10	9	22	20	21	21
03AUG2004	2004	8	3	64	Tuesday	0	918	26.9	27.733333333	26.9	42	18	24	9	9	12	12	10	8	8	16	21	21	18	24
04AUG2004	2004	8	4	65	Wednesday	0	919	26.9	28.433333333	27.266666667	39	21	18	12	9	10	8	11	10	12	6	22	17	23	16
05AUG2004	2004	8	5	66	Thursday	0	920	27.7	28.866666667	28.2	31	17	14	9	8	9	5	7	10	10	4	18	13	17	14
06AUG2004	2004	8	6	67	Friday	0	921	27.6	27.5	28	39	23	16	14	9	9	7	15	8	7	9	23	16	22	17
07AUG2004	2004	8	7	68	Saturday	0	922	28.8	27.5	27.633333333	51	27	24	11	16	9	15	13	14	11	13	20	31	24	27
08AUG2004	2004	8	8	69	Sunday	0	923	28	26.5	27.466666667	40	19	21	9	10	8	13	10	9	12	9	17	23	22	18
09AUG2004	2004	8	9	70	Monday	0	924	26.3	25.3	25.433333333	45	21	24	14	7	14	10	10	11	15	9	28	17	25	20
10AUG2004	2004	8	10	71	Tuesday	0	925	21.7	22.233333333	19.666666667	57	34	23	21	13	12	11	19	15	11	12	33	24	30	27
11AUG2004	2004	8	11	72	Wednesday	0	926	25.4	24.2	23.633333333	41	25	16	13	12	8	8	12	13	8	8	21	20	20	21
12AUG2004	2004	8	12	73	Thursday	0	927	20.9	20.1	19.733333333	44	22	22	17	5	10	12	17	5	12	10	27	17	29	15
13AUG2004	2004	8	13	74	Friday	0	928	19.5	17.666666667	18.766666667	27	14	13	4	10	9	4	4	10	4	9	13	14	8	19
14AUG2004	2004	8	14	75	Saturday	0	929	15.9	16.4	15.766666667	36	20	16	11	9	11	5	13	7	10	6	22	14	23	13
15AUG2004	2004	8	15	76	Sunday	0	930	20.3	19.8	19.933333333	32	16	16	11	5	11	5	8	8	10	6	22	10	18	14
16AUG2004	2004	8	16	77	Monday	0	931	22.3	21.366666667	21.066666667	45		26	9	10	9	17	10	9	11	15	18	27	21	24
17AUG2004	2004	8	17	78	Tuesday	0	932	18.4	19.133333333	20.4	44	21	23	11	10	13	10	13	8	15	8	24	20	28	16
18AUG2004	2004	8	18	79	Wednesday	0	933	23.2	21.8	23.866666667	48	27	21	11	16	12	9	16	11	9	12	23	25	25	23
19AUG2004	2004	8	19	80	Thursday	0	934	22.5	22.8	23.2	49	28	21	12	16	4	17	16	12	10	11	16	33	26	23
20AUG2004	2004	8	20	81	Friday	1	935	23.9	22.866666667	24.3	52	29	23	17	12	11	12	14	15	12	11	28	24	26	26
21AUG2004	2004	8	21	82	Saturday	0	936	22.5	21.6	21.9	31	10	21	2	8	11	10	6	4	12	9	13	18	18	13
22AUG2004	2004	8	22	83	Sunday	0	937	20.4	19.8	21.066666667	40	21	19	15	6	9	10	14	7	12	7	24	16	26	14
23AUG2004	2004	8	23	84	Monday	0	938	17.6	16.9	17.733333333	47	20	27	11	9	11	16	8	12	19	8	22	25	27	20
24AUG2004	2004	8	24	85	Tuesday	0	939	18.8	18.4	17.966666667	33	18	15	8	10	7	8	8	10	7	8	15	18	15	18
25AUG2004	2004	8	25	86	Wednesday	0	940	17	17.833333333	17.5	32	16	16	8	8	8	8	11	5	10	6	16	16	21	11
26AUG2004	2004	8	26	87	Thursday	0	941	18	18.366666667	17.766666667	31	19	12	9	10	6	6	10	9	5	7	15	16	15	16
27AUG2004	2004	8	27	88	Friday	0	942	20.7	20.166666667	17.1	48	25	23	16	9	6	17	11	14	14	9	22	26	25	23
28AUG2004	2004	8	28	89	Saturday	0	943	18.8	19.266666667	20.666666667	49	20	29	14	6	14	15	9	11	19	10	28	21	28	21
29AUG2004	2004	8	29	90	Sunday	0	944	20.3	20.066666667	20.666666667	49	22	27	13	9	15	12	11	11	17	10	28	21	28	21
30AUG2004	2004	8	30	91	Monday	0	945	22.6	19.966666667	23.2	47	20	27	10	10	13	14	11	9	12	15	23	24	23	24
31AUG2004	2004	8	31	92	Tuesday	0	946	23.8	21.866666667	26.066666667	40	22	18	10	12	9	9	12	10	8	10	19	21	20	20
01SEP2004	2004	9	1	93	Wednesday	0	947	18.2	18.466666667	19.533333333	47	28	19	13	15	11	8	16	12	8	11	24	23	24	23
02SEP2004	2004	9	2	94	Thursday	0	948	17.8	18.566666667	16.166666667	39	19	20	8	11	10	10	10	9	8	12	18	21	18	21
03SEP2004	2004	9	3	95	Friday	0	949	19.9	18.833333333	19.966666667	36	21	15	14	7	10	5	14	7	8	7	24	12	22	14
04SEP2004	2004	9	4	96	Saturday	0	950	20.5	18.7	17.933333333	40	14	26	4	10	13	13	9	5	15	11	17	23	24	16
05SEP2004	2004	9	5	97	Sunday	0	951	18.4	19.833333333	18.666666667	45	22	23	12	10	10	13	13	9	11	12	22	23	24	21
06SEP2004	2004	9	6	98	Monday	0	952	20.9	20.333333333	18.9	45	21	24	11	10	12	12	11	10	16	8	23	22	27	18
07SEP2004	2004	9	7	99	Tuesday	0	953	16.7	16.3	16.566666667	49	23	26	14	9	12	14	16	7	15	11	26	23	31	18
08SEP2004	2004	9	8	100	Wednesday	0	954	12.5	13.133333333	12.5	42	23	19	12	11	7	12	10	13	9	10	19	23	19	23
09SEP2004	2004	9	9	101	Thursday	0	955	12.7	13.266666667	11.9	45	22	23	13	9	10	13	12	10	18	5	23	22	30	15
10SEP2004	2004	9	10	102	Friday	0	956	17.7	18.233333333	16.6	33	18	15	12	6	8	7	12	6	8	7	20	13	20	13
11SEP2004	2004	9	11	103	Saturday	0	957	20.6	19.233333333	20.5	58	29	29	13	16	14	15	12	17	16	13	27	31	28	30
12SEP2004	2004	9	12	104	Sunday	0	958	19.3	18.833333333	18.066666667	40	22	18	12	10	11	7	13	9	14	4	23	17	27	13
13SEP2004	2004	9	13	105	Monday	0	959	16	16.6	16.8	39	23	16	10	13	8	8	13	10	11	5	18	21	24	15
14SEP2004	2004	9	14	106	Tuesday	0	960	19.7	18.133333333	20.466666667	46	18	28	7	11	17	11	10	8	20	8	24	22	30	16
15SEP2004	2004	9	15	107	Wednesday	0	961	17.9	18.533333333	17.833333333	49	28	21	12	16	12	9	14	14	16	5	24	25	30	19
16SEP2004	2004	9	16	108	Thursday	0	962	14.5	14.833333333	15.433333333	39		26	5	8	16	10	7	6	13	13	21	18	20	19
17SEP2004	2004	9	17	109	Friday	0	963	14.3	14.8	14.366666667	52	24	28	14	10	14	14	16	8	15	13	28	24	31	21
18SEP2004	2004	9	18	110	Saturday	0	964	15.5	14.7	13.966666667	42	32	10	22	10	6	4	20	12	6	4	28	14	26	16
19SEP2004	2004	9	19	111	Sunday	0	965	19.7	17.7	18.666666667	46	19	27	7	12	13	14	10	9	12	15	20	26	22	24
20SEP2004	2004	9	20	112	Monday	0	966	18.2	17.633333333	17.433333333	46	27	19	15	12	10	9	13	14	6	13	25	21	19	27
21SEP2004	2004	9	21	113	Tuesday	0	967	12.9	14.533333333	14.033333333	44	14	30	6	8	11	19	6	8	12	18	17	27	18	26
22SEP2004	2004	9	22	114	Wednesday	0	968	12.8	14.566666667	13.633333333	51	24	27	14	10	13	14	12	12	10	17	27	24	22	29
23SEP2004	2004	9	23	115	Thursday	0	969	12.9	13.266666667	12.566666667	49	24	25	13	11	10	15	14	10	11	14	23	26	25	24
24SEP2004	2004	9	24	116	Friday	0	970	12.9	13.7	13.366666667	32	14	18	6	8	9	9	10	4	12	6	15	17	22	10
25SEP2004	2004	9	25	117	Saturday	0	971	11.6	12.8	11.766666667	40	17	23	7	10	11	12	11	6	14	9	18	22	25	15
26SEP2004	2004	9	26	118	Sunday	0	972	14.6	15.3	14.866666667	39	18	21	10	8	14	7	11	7	9	12	24	15	20	19
27SEP2004	2004	9	27	119	Monday	0	973	13.4	13.433333333	13.5	34	19	15	10	9	7	8	11	8	3	12	17	17	14	20
28SEP2004	2004	9	28	120	Tuesday	0	974	14.2	14.166666667	13.833333333	53	30	23	13	17	16	7	14	16	12	11	29	24	26	27
29SEP2004	2004	9	29	121	Wednesday	0	975	14.6	14.766666667	15.266666667	52	28	24	16	12	14	10	18	10	12	12	30	22	30	22
30SEP2004	2004	9	30	122	Thursday	0	976	13.1	13.266666667	13.5	50	19	31	10	9	19	12	11	8	15	16	29	21	26	24
01JUN2005	2005	6	1	1	Wednesday	0	977	11.2	10.1	11.166666667	43	20	23	9	11	11	12	14	6	7	16	20	23	21	22
02JUN2005	2005	6	2	2	Thursday	0	978	15.3	15.4	13.866666667	43	20	23	6	14	17	6	10	10	19	4	23	20	29	14
03JUN2005	2005	6	3	3	Friday	0	979	17.5	15.466666667	17.466666667	35	20	15	11	9	10	5	8	12	9	6	21	14	17	18
04JUN2005	2005	6	4	4	Saturday	0	980	15.4	16.1	18.2	45	22	23	11	11	10	13	14	8	16	7	21	24	30	15
05JUN2005	2005	6	5	5	Sunday	0	981	17.4	16.466666667	18.866666667	40	15	25	7	8	13	12	8	7	11	14	20	20	19	21
06JUN2005	2005	6	6	6	Monday	0	982	15.7	15.533333333	18.166666667	36	20	16	8	12	7	9	9	11	11	5	15	21	20	16
07JUN2005	2005	6	7	7	Tuesday	0	983	15.6	15	17.933333333	42	22	20	13	9	12	8	12	10	10	10	25	17	22	20
08JUN2005	2005	6	8	8	Wednesday	0	984	17	16.666666667	16.966666667	43	20	23	14	6	14	9	10	10	11	12	28	15	21	22
09JUN2005	2005	6	9	9	Thursday	0	985	19.7	17.9	18.233333333	51	27	24	13	14	10	14	14	13	10	14	23	28	24	27
10JUN2005	2005	6	10	10	Friday	0	986	20.3	19.166666667	20.666666667	51	31	20	11	20	9	11	17	14	9	11	20	31	26	25
11JUN2005	2005	6	11	11	Saturday	0	987	21.1	20.866666667	20.466666667	50	25	25	10	15	9	16	14	11	9	16	19	31	23	27
12JUN2005	2005	6	12	12	Sunday	0	988	19.2	17.933333333	19.6	53	20	33	17	3	17	16	12	8	21	12	34	19	33	20
13JUN2005	2005	6	13	13	Monday	0	989	19.7	18.166666667	16.866666667	45	22	23	11	11	12	11	9	13	15	8	23	22	24	21
14JUN2005	2005	6	14	14	Tuesday	0	990	21.7	19.766666667	20.7	50	18	32	12	6	13	19	11	7	18	14	25	25	29	21
15JUN2005	2005	6	15	15	Wednesday	0	991	23.2	22.1	21.5	47	23	24	12	11	14	10	10	13	13	11	26	21	23	24
16JUN2005	2005	6	16	16	Thursday	0	992	23.5	21.666666667	21.266666667	52	36	16	18	18	9	7	20	16	7	9	27	25	27	25
17JUN2005	2005	6	17	17	Friday	0	993	23.5	21.766666667	21.8	45	13	32	10	3	23	9	7	6	21	11	33	12	28	17
18JUN2005	2005	6	18	18	Saturday	0	994	23.3	22.333333333	21.6	40	22	18	9	13	11	7	13	9	9	9	20	20	22	18
19JUN2005	2005	6	19	19	Sunday	0	995	20.8	21.166666667	19.8	49	29	20	14	15	7	13	16	13	12	8	21	28	28	21
20JUN2005	2005	6	20	20	Monday	0	996	20.6	21.433333333	17.766666667	51	29	22	15	14	14	8	15	14	13	9	29	22	28	23
21JUN2005	2005	6	21	21	Tuesday	0	997	23.4	21.966666667	20.5	38	21	17	9	12	8	9	12	9	6	11	17	21	18	20
22JUN2005	2005	6	22	22	Wednesday	0	998	23	22.166666667	23.333333333	43	23	20	9	14	14	6	10	13	10	10	23	20	20	23
23JUN2005	2005	6	23	23	Thursday	1	999	25.1	22.233333333	24.166666667	40	22	18	11	11	12	6	9	13	8	10	23	17	17	23
24JUN2005	2005	6	24	24	Friday	1	1000	23.9	24.066666667	24.6	48	20	28	11	9	18	10	12	8	16	12	29	19	28	20
25JUN2005	2005	6	25	25	Saturday	0	1001	25.3	22.8	26.3	55	23	32	8	15	12	20	11	12	17	15	20	35	28	27
26JUN2005	2005	6	26	26	Sunday	0	1002	19.6	17.466666667	19.2	42	27	15	14	13	7	8	15	12	8	7	21	21	23	19
27JUN2005	2005	6	27	27	Monday	0	1003	20	20.2	20.266666667	38	17	21	5	12	14	7	8	9	12	9	19	19	20	18
28JUN2005	2005	6	28	28	Tuesday	0	1004	18.2	17.033333333	18.1	28	20	8	11	9	4	4	11	9	5	3	15	13	16	12
29JUN2005	2005	6	29	29	Wednesday	0	1005	15.6	15.166666667	15.4	40	17	23	12	5	12	11	9	8	16	7	24	16	25	15
30JUN2005	2005	6	30	30	Thursday	0	1006	19.4	18.233333333	18.766666667	41	22	19	12	10	11	8	13	9	7	12	23	18	20	21
01JUL2005	2005	7	1	31	Friday	0	1007	19.4	19.866666667	18.366666667	38	14	24	8	6	11	13	9	5	11	13	19	19	20	18
02JUL2005	2005	7	2	32	Saturday	0	1008	22.3	21.466666667	21	45	20	25	13	7	11	14	10	10	14	11	24	21	24	21
03JUL2005	2005	7	3	33	Sunday	0	1009	24.1	22.533333333	22.9	46	17	29	7	10	8	21	9	8	13	16	15	31	22	24
04JUL2005	2005	7	4	34	Monday	0	1010	26.2	24.8	24.466666667	34	20	14	8	12	7	7	6	14	4	10	15	19	10	24
05JUL2005	2005	7	5	35	Tuesday	0	1011	27.4	26.966666667	26.633333333	45	27	18	13	14	10	8	13	14	14	4	23	22	27	18
06JUL2005	2005	7	6	36	Wednesday	0	1012	28	27.466666667	27.533333333	50	28	22	17	11	11	11	17	11	8	14	28	22	25	25
07JUL2005	2005	7	7	37	Thursday	0	1013	24.2	25.8	22.966666667	40	18	22	7	11	8	14	10	8	12	10	15	25	22	18
08JUL2005	2005	7	8	38	Friday	0	1014	24.2	25.3	22.7	43	21	22	10	11	12	10	14	7	8	14	22	21	22	21
09JUL2005	2005	7	9	39	Saturday	0	1015	25.4	25.166666667	24.1	51	24	27	11	13	11	16	13	11	14	13	22	29	27	24
10JUL2005	2005	7	10	40	Sunday	0	1016	28.9	28.3	26.9	47	22	25	9	13	20	5	11	11	17	8	29	18	28	19
11JUL2005	2005	7	11	41	Monday	0	1017	29.8	28.266666667	29.366666667	47	19	28	8	11	16	12	7	12	18	10	24	23	25	22
12JUL2005	2005	7	12	42	Tuesday	0	1018	25.6	25.6	25.733333333	40	29	11	18	11	5	6	19	10	7	4	23	17	26	14
13JUL2005	2005	7	13	43	Wednesday	0	1019	29	28.266666667	29	39	23	16	6	17	12	4	12	11	12	4	18	21	24	15
14JUL2005	2005	7	14	44	Thursday	0	1020	27.6	25.1	27.3	66	24	42	15	9	21	21	14	10	23	19	36	30	37	29
15JUL2005	2005	7	15	45	Friday	0	1021	25.8	24.433333333	26.766666667	40	20	20	11	9	12	8	10	10	11	9	23	17	21	19
16JUL2005	2005	7	16	46	Saturday	0	1022	28.6	28.566666667	28.933333333	42	15	27	8	7	11	16	10	5	10	17	19	23	20	22
17JUL2005	2005	7	17	47	Sunday	0	1023	24.1	23.433333333	24.733333333	39	22	17	7	15	8	9	8	14	8	9	15	24	16	23
18JUL2005	2005	7	18	48	Monday	0	1024	23.9	23.633333333	25.066666667	40	18	22	5	13	11	11	8	10	8	14	16	24	16	24
19JUL2005	2005	7	19	49	Tuesday	0	1025	23.5	22.8	22.666666667	45	23	22	10	13	10	12	13	10	14	8	20	25	27	18
20JUL2005	2005	7	20	50	Wednesday	0	1026	22	21	23.733333333	30	15	15	8	7	6	9	9	6	6	9	14	16	15	15
21JUL2005	2005	7	21	51	Thursday	0	1027	23.4	22.366666667	22.766666667	44	22	22	14	8	17	5	10	12	15	7	31	13	25	19
22JUL2005	2005	7	22	52	Friday	0	1028	20.8	21.266666667	22.366666667	38	23	15	14	9	10	5	13	10	13	2	24	14	26	12
23JUL2005	2005	7	23	53	Saturday	0	1029	18.3	18.866666667	20.766666667	40	18	22	9	9	13	9	5	13	14	8	22	18	19	21
24JUL2005	2005	7	24	54	Sunday	0	1030	20.3	20.2	23.433333333	51	19	32	6	13	19	13	9	10	22	10	25	26	31	20
25JUL2005	2005	7	25	55	Monday	0	1031	20.5	19.633333333	22.566666667	35	19	16	13	6	8	8	13	6	11	5	21	14	24	11
26JUL2005	2005	7	26	56	Tuesday	0	1032	23.4	23.266666667	23	51	23	28	14	9	11	17	11	12	12	16	25	26	23	28
27JUL2005	2005	7	27	57	Wednesday	0	1033	21.5	20.433333333	22.333333333	31	17	14	11	6	10	4	11	6	10	4	21	10	21	10
28JUL2005	2005	7	28	58	Thursday	0	1034	21.9	21.533333333	22.2	54	21	33	10	11	17	16	14	7	18	15	27	27	32	22
29JUL2005	2005	7	29	59	Friday	0	1035	23.2	22.1	23.033333333	49	23	26	15	8	12	14	16	7	9	17	27	22	25	24
30JUL2005	2005	7	30	60	Saturday	0	1036	23.2	20.333333333	24.333333333	37	14	23	4	10	13	10	10	4	13	10	17	20	23	14
31JUL2005	2005	7	31	61	Sunday	0	1037	19.7	19.9	21.833333333	31	14	17	6	8	6	11	7	7	7	10	12	19	14	17
01AUG2005	2005	8	1	62	Monday	0	1038	23.9	23.133333333	24.4	41	18	23	11	7	7	16	13	5	15	8	18	23	28	13
02AUG2005	2005	8	2	63	Tuesday	0	1039	23.1	21.5	21.833333333	37	19	18	6	13	8	10	10	9	12	6	14	23	22	15
03AUG2005	2005	8	3	64	Wednesday	0	1040	22.8	21.333333333	21.833333333	35	16	19	9	7	10	9	6	10	9	10	19	16	15	20
04AUG2005	2005	8	4	65	Thursday	0	1041	25.2	22.833333333	25.133333333	40	18	22	8	10	10	12	10	8	14	8	18	22	24	16
05AUG2005	2005	8	5	66	Friday	0	1042	22.2	21.233333333	22.3	42	19	23	8	11	15	8	12	7	13	10	23	19	25	17
06AUG2005	2005	8	6	67	Saturday	0	1043	21.3	21.3	22.8	34	20	14	6	14	11	3	9	11	12	2	17	17	21	13
07AUG2005	2005	8	7	68	Sunday	0	1044	20	20.466666667	20.7	38	19	19	11	8	13	6	9	10	9	10	24	14	18	20
08AUG2005	2005	8	8	69	Monday	0	1045	21.8	20.633333333	23.1	41	16	25	9	7	14	11	8	8	14	11	23	18	22	19
09AUG2005	2005	8	9	70	Tuesday	0	1046	25.5	25.2	24.466666667	53	30	23	10	20	10	13	17	13	11	12	20	33	28	25
10AUG2005	2005	8	10	71	Wednesday	0	1047	16.4	17.233333333	17.633333333	54	27	27	15	12	18	9	16	11	14	13	33	21	30	24
11AUG2005	2005	8	11	72	Thursday	0	1048	15.1	16.633333333	20.766666667	48	29	19	20	9	9	10	15	14	10	9	29	19	25	23
12AUG2005	2005	8	12	73	Friday	0	1049	20.3	20.366666667	19.366666667	34	19	15	11	8	10	5	12	7	11	4	21	13	23	11
13AUG2005	2005	8	13	74	Saturday	0	1050	17.1	18.933333333	17.166666667	48	19	29	10	9	18	11	11	8	18	11	28	20	29	19
14AUG2005	2005	8	14	75	Sunday	0	1051	18.4	19.266666667	18.3	42	19	23	11	8	16	7	11	8	13	10	27	15	24	18
15AUG2005	2005	8	15	76	Monday	0	1052	20.2	19.766666667	20.933333333	46	24	22	13	11	15	7	15	9	11	11	28	18	26	20
16AUG2005	2005	8	16	77	Tuesday	0	1053	20.9	20.766666667	21.633333333	45	27	18	7	20	10	8	13	14	9	9	17	28	22	23
17AUG2005	2005	8	17	78	Wednesday	0	1054	20.4	19.933333333	20.9	39	24	15	16	8	8	7	15	9	7	8	24	15	22	17
18AUG2005	2005	8	18	79	Thursday	0	1055	21.6	21.1	20.466666667	52	29	23	18	11	10	13	17	12	16	7	28	24	33	19
19AUG2005	2005	8	19	80	Friday	0	1056	23.4	22.766666667	22.8	37	20	17	9	11	10	7	10	10	10	7	19	18	20	17
20AUG2005	2005	8	20	81	Saturday	1	1057	24.3	23.633333333	24.133333333	50	23	27	12	11	18	9	10	13	13	14	30	20	23	27
21AUG2005	2005	8	21	82	Sunday	0	1058	23.4	22.3	23.966666667	51	30	21	13	17	9	12	19	11	14	7	22	29	33	18
22AUG2005	2005	8	22	83	Monday	0	1059	20.5	18.766666667	20.366666667	51	28	23	13	15	12	11	13	15	14	9	25	26	27	24
23AUG2005	2005	8	23	84	Tuesday	0	1060	21.8	22.966666667	21.033333333	46	23	23	13	10	13	10	15	8	13	10	26	20	28	18
24AUG2005	2005	8	24	85	Wednesday	0	1061	24.7	25.2	25.233333333	36	20	16	12	8	8	8	10	10	10	6	20	16	20	16
25AUG2005	2005	8	25	86	Thursday	0	1062	26.1	26.033333333	26.533333333	43	19	24	9	10	10	14	10	9	13	11	19	24	23	20
26AUG2005	2005	8	26	87	Friday	0	1063	23.2	22.1	24.7	48	28	20	12	16	14	6	15	13	12	8	26	22	27	21
27AUG2005	2005	8	27	88	Saturday	0	1064	18.7	18.6	19.4	47	28	19	15	13	11	8	11	17	12	7	26	21	23	24
28AUG2005	2005	8	28	89	Sunday	0	1065	18.5	18.2	19.6	31	15	16	11	4	10	6	10	5	9	7	21	10	19	12
29AUG2005	2005	8	29	90	Monday	0	1066	18.8	19.6	19.9	33	18	15	11	7	9	6	10	8	9	6	20	13	19	14
30AUG2005	2005	8	30	91	Tuesday	0	1067	19.2	18.166666667	19.5	47	28	19	10	18	10	9	16	12	10	9	20	27	26	21
31AUG2005	2005	8	31	92	Wednesday	0	1068	17.8	17.933333333	17.3	44	23	21	10	13	14	7	11	12	10	11	24	20	21	23
01SEP2005	2005	9	1	93	Thursday	0	1069	20.6	19.466666667	19.4	50	22	28	12	10	12	16	14	8	14	14	24	26	28	22
02SEP2005	2005	9	2	94	Friday	0	1070	21	20.9	18.766666667	37	16	21	5	11	11	10	6	10	9	12	16	21	15	22
03SEP2005	2005	9	3	95	Saturday	0	1071	21.8	20.9	21.5	52	27	25	15	12	16	9	12	15	15	10	31	21	27	25
04SEP2005	2005	9	4	96	Sunday	0	1072	19.9	18.333333333	17.7	44	27	16	13	14	12	4	15	12	10	6	25	18	25	18
05SEP2005	2005	9	5	97	Monday	0	1073	20.6	20.233333333	19.666666667	53	27	26	15	12	14	12	14	13	11	15	29	24	25	28
06SEP2005	2005	9	6	98	Tuesday	0	1074	21.4	21.066666667	20.566666667	46	27	19	13	14	11	8	15	12	10	9	24	22	25	21
07SEP2005	2005	9	7	99	Wednesday	0	1075	24.4	23.1	24.133333333	50	29	21	14	15	13	8	16	13	14	7	27	23	30	20
08SEP2005	2005	9	8	100	Thursday	0	1076	21.5	20.833333333	22.2	35	19	16	11	8	9	7	10	9	8	8	20	15	18	17
09SEP2005	2005	9	9	101	Friday	0	1077	20.3	19.166666667	21.566666667	46	33	13	17	16	4	9	19	14	5	8	21	25	24	22
10SEP2005	2005	9	10	102	Saturday	0	1078	18.2	17.466666667	17.8	36	21	15	11	10	13	2	9	12	11	4	24	12	20	16
11SEP2005	2005	9	11	103	Sunday	0	1079	17.4	17.166666667	17.6	44	20	24	11	9	12	12	8	12	10	14	23	21	18	26
12SEP2005	2005	9	12	104	Monday	0	1080	14.7	15.133333333	15.433333333	35	18	17	10	8	8	9	9	9	8	9	18	17	17	18
13SEP2005	2005	9	13	105	Tuesday	0	1081	16.1	15.566666667	15.4	36	17	19	7	10	7	12	7	10	8	11	14	22	15	21
14SEP2005	2005	9	14	106	Wednesday	0	1082	16.4	16.466666667	16.533333333	40	20	20	11	9	14	6	14	6	16	4	25	15	30	10
15SEP2005	2005	9	15	107	Thursday	0	1083	17	16	16.366666667	45	20	25	8	12	11	14	13	7	11	14	19	26	24	21
16SEP2005	2005	9	16	108	Friday	0	1084	12.2	12.333333333	12.2	55	21	34	12	9	20	14	9	12	19	15	32	23	28	27
17SEP2005	2005	9	17	109	Saturday	0	1085	13	12.766666667	12.8	49	27	22	16	11	13	9	15	12	11	11	29	20	26	23
18SEP2005	2005	9	18	110	Sunday	0	1086	14.5	14.933333333	14.333333333	53	27	26	14	13	16	10	12	15	13	13	30	23	25	28
19SEP2005	2005	9	19	111	Monday	0	1087	16.8	17	16.633333333	47	26	21	16	10	10	11	11	15	15	6	26	21	26	21
20SEP2005	2005	9	20	112	Tuesday	0	1088	14.4	14.733333333	15.8	41	24	17	13	11	9	8	12	12	5	12	22	19	17	24
21SEP2005	2005	9	21	113	Wednesday	0	1089	17.3	17.1	17.2	52	22	30	9	13	17	13	16	6	18	12	26	26	34	18
22SEP2005	2005	9	22	114	Thursday	0	1090	17.3	17.266666667	17.2	49	24	25	13	11	16	9	16	8	16	9	29	20	32	17
23SEP2005	2005	9	23	115	Friday	0	1091	15.8	16.466666667	16.166666667	41	21	20	8	13	9	11	7	14	9	11	17	24	16	25
24SEP2005	2005	9	24	116	Saturday	0	1092	18.5	18.466666667	17.933333333	50	24	26	13	11	10	16	14	10	14	12	23	27	28	22
25SEP2005	2005	9	25	117	Sunday	0	1093	18.4	18.366666667	18.166666667	43	21	22	14	7	8	14	8	13	13	9	22	21	21	22
26SEP2005	2005	9	26	118	Monday	0	1094	19.6	19.733333333	19.166666667	55	27	28	11	16	21	7	18	9	20	8	32	23	38	17
27SEP2005	2005	9	27	119	Tuesday	0	1095	21.3	20.6	20.433333333	45	25	20	10	15	12	8	11	14	13	7	22	23	24	21
28SEP2005	2005	9	28	120	Wednesday	0	1096	19.8	18.1	19.733333333	53	28	25	14	14	15	10	9	19	18	7	29	24	27	26
29SEP2005	2005	9	29	121	Thursday	0	1097	15.9	15.966666667	16.766666667	46	22	24	12	10	13	11	11	11	14	10	25	21	25	21
30SEP2005	2005	9	30	122	Friday	0	1098	10.5	12.533333333	14.933333333	38	20	18	14	6	10	8	14	6	8	10	24	14	22	16
01JUN2006	2006	6	1	1	Thursday	0	1099	14.4	16.933333333	13.566666667	52	23	29	11	12	14	15	13	10	18	11	25	27	31	21
02JUN2006	2006	6	2	2	Friday	0	1100	19.4	18.333333333	18.066666667	51	27	24	10	17	13	11	12	15	12	12	23	28	24	27
03JUN2006	2006	6	3	3	Saturday	0	1101	17.5	15.5	19.766666667	41	27	14	16	11	5	9	8	19	7	7	21	20	15	26
04JUN2006	2006	6	4	4	Sunday	1	1102	15.1	15.233333333	16.833333333	47	27	20	14	13	12	8	10	17	11	9	26	21	21	26
05JUN2006	2006	6	5	5	Monday	0	1103	18.1	17.366666667	16.9	50	28	22	14	14	15	7	15	13	13	9	29	21	28	22
06JUN2006	2006	6	6	6	Tuesday	0	1104	15.3	14.566666667	14.4	45	23	22	8	15	11	11	9	14	10	12	19	26	19	26
07JUN2006	2006	6	7	7	Wednesday	0	1105	14	14.3	13.166666667	54	26	28	12	14	10	18	8	18	16	12	22	32	24	30
08JUN2006	2006	6	8	8	Thursday	0	1106	16.2	14.033333333	13.2	42	19	23	9	10	12	11	12	7	15	8	21	21	27	15
09JUN2006	2006	6	9	9	Friday	0	1107	18.6	16.866666667	17.6	44	23	21	13	10	10	11	9	14	12	9	23	21	21	23
10JUN2006	2006	6	10	10	Saturday	0	1108	19.8	18.666666667	19.766666667	41	18	23	8	10	9	14	7	11	12	11	17	24	19	22
11JUN2006	2006	6	11	11	Sunday	0	1109	21.3	20.666666667	18.166666667	51	23	28	15	8	13	15	13	10	14	14	28	23	27	24
12JUN2006	2006	6	12	12	Monday	0	1110	24.9	22.3	23.2	57	30	27	16	14	14	13	18	12	15	12	30	27	33	24
13JUN2006	2006	6	13	13	Tuesday	0	1111	27.3	25.533333333	26.466666667	56	26	30	18	8	16	14	14	12	17	13	34	22	31	25
14JUN2006	2006	6	14	14	Wednesday	0	1112	26.3	25.1	26.733333333	60	30	30	18	12	16	14	17	13	15	15	34	26	32	28
15JUN2006	2006	6	15	15	Thursday	0	1113	22.9	19.966666667	23.466666667	37	17	20	7	10	10	10	6	11	11	9	17	20	17	20
16JUN2006	2006	6	16	16	Friday	0	1114	22.6	21	20.833333333	56	30	26	15	15	8	18	17	13	10	16	23	33	27	29
17JUN2006	2006	6	17	17	Saturday	0	1115	26.3	23.4	24.333333333	41	19	22	10	9	9	13	10	9	12	10	19	22	22	19
18JUN2006	2006	6	18	18	Sunday	0	1116	27.4	26.9	27.1	64	32	32	16	16	13	19	12	20	19	13	29	35	31	33
19JUN2006	2006	6	19	19	Monday	0	1117	28.7	28.1	28.4	47	25	22	11	14	13	9	16	9	11	11	24	23	27	20
20JUN2006	2006	6	20	20	Tuesday	0	1118	29.6	28	29.5	58	27	31	17	10	13	18	12	15	12	19	30	28	24	34
21JUN2006	2006	6	21	21	Wednesday	0	1119	29	27.166666667	30.066666667	65	28	37	11	17	11	26	13	15	15	22	22	43	28	37
22JUN2006	2006	6	22	22	Thursday	0	1120	28.9	25.8	29.466666667	57	27	30	10	17	15	15	7	20	13	17	25	32	20	37
23JUN2006	2006	6	23	23	Friday	1	1121	19.5	21.733333333	24.366666667	58	26	32	13	13	18	14	15	11	20	12	31	27	35	23
24JUN2006	2006	6	24	24	Saturday	1	1122	23.2	21.4	22.333333333	48	23	25	11	12	14	11	11	12	16	9	25	23	27	21
25JUN2006	2006	6	25	25	Sunday	0	1123	22.6	21.633333333	21.333333333	41	24	17	14	10	7	10	15	9	8	9	21	20	23	18
26JUN2006	2006	6	26	26	Monday	0	1124	19.6	20.833333333	23.466666667	48	23	25	18	5	15	10	17	6	18	7	33	15	35	13
27JUN2006	2006	6	27	27	Tuesday	0	1125	24.8	23.433333333	26.566666667	50	22	28	13	9	13	15	13	9	11	17	26	24	24	26
28JUN2006	2006	6	28	28	Wednesday	0	1126	21.8	20.666666667	23.866666667	39	23	16	12	11	10	6	10	13	12	4	22	17	22	17
29JUN2006	2006	6	29	29	Thursday	0	1127	21.8	20.5	20.833333333	39	18	21	12	6	10	11	11	7	10	11	22	17	21	18
30JUN2006	2006	6	30	30	Friday	0	1128	24.4	24.2	21.833333333	43	19	24	11	8	7	17	11	8	11	13	18	25	22	21
01JUL2006	2006	7	1	31	Saturday	0	1129	22.2	23.7	20.4	41	23	18	9	14	8	10	13	10	9	9	17	24	22	19
02JUL2006	2006	7	2	32	Sunday	0	1130	25.3	23.5	24.066666667	46	20	26	9	11	16	10	12	8	16	10	25	21	28	18
03JUL2006	2006	7	3	33	Monday	0	1131	27.7	25.833333333	26.1	34	19	15	9	10	11	4	10	9	7	8	20	14	17	17
04JUL2006	2006	7	4	34	Tuesday	0	1132	27.2	26.366666667	26.866666667	45	20	25	11	9	16	9	12	8	16	9	27	18	28	17
05JUL2006	2006	7	5	35	Wednesday	0	1133	24.9	24.866666667	24.066666667	53	27	26	12	15	13	13	12	15	16	10	25	28	28	25
06JUL2006	2006	7	6	36	Thursday	0	1134	28.2	27.566666667	27.466666667	42	18	24	7	11	9	15	9	9	5	19	16	26	14	28
07JUL2006	2006	7	7	37	Friday	0	1135	31.1	29.666666667	30.8	47	24	23	11	13	15	8	13	11	13	10	26	21	26	21
08JUL2006	2006	7	8	38	Saturday	0	1136	32.7	31.133333333	32.666666667	53	28	25	21	7	14	11	17	11	11	14	35	18	28	25
09JUL2006	2006	7	9	39	Sunday	0	1137	33.3	29.166666667	34.3	48	27	21	14	13	12	9	15	12	15	6	26	22	30	18
10JUL2006	2006	7	10	40	Monday	0	1138	31.4	29.6	33.233333333	66	33	33	17	16	19	14	12	21	17	16	36	30	29	37
11JUL2006	2006	7	11	41	Tuesday	0	1139	29.6	27.766666667	29.133333333	38	16	22	10	6	10	12	10	6	13	9	20	18	23	15
12JUL2006	2006	7	12	42	Wednesday	0	1140	27.7	25.3	28.733333333	58	30	28	14	16	16	12	14	16	14	14	30	28	28	30
13JUL2006	2006	7	13	43	Thursday	0	1141	29.2	26.866666667	29.2	37	17	20	10	7	13	7	10	7	10	10	23	14	20	17
14JUL2006	2006	7	14	44	Friday	0	1142	23.6	22.066666667	25.266666667	42	20	22	13	7	11	11	12	8	13	9	24	18	25	17
15JUL2006	2006	7	15	45	Saturday	0	1143	22.6	20.766666667	21.566666667	37	17	20	12	5	8	12	14	3	8	12	20	17	22	15
16JUL2006	2006	7	16	46	Sunday	0	1144	22.3	21.466666667	21.5	51	25	26	13	12	17	9	10	15	18	8	30	21	28	23
17JUL2006	2006	7	17	47	Monday	0	1145	26.7	25.233333333	23.7	31	16	15	9	7	5	10	10	6	8	7	14	17	18	13
18JUL2006	2006	7	18	48	Tuesday	0	1146	23.4	21.1	23.4	48	20	28	10	10	19	9	14	6	19	9	29	19	33	15
19JUL2006	2006	7	19	49	Wednesday	0	1147	20.1	19.2	20.2	48	21	27	10	11	15	12	11	10	16	11	25	23	27	21
20JUL2006	2006	7	20	50	Thursday	0	1148	21	20.166666667	19.366666667	39	20	19	11	9	13	6	6	14	10	9	24	15	16	23
21JUL2006	2006	7	21	51	Friday	0	1149	22.6	21.466666667	22.833333333	33	20	13	11	9	9	4	11	9	9	4	20	13	20	13
22JUL2006	2006	7	22	52	Saturday	0	1150	23.2	24.333333333	23.266666667	39	25	14	14	11	8	6	17	8	8	6	22	17	25	14
23JUL2006	2006	7	23	53	Sunday	0	1151	25.2	24.7	24.366666667	39	21	18	8	13	11	7	13	8	11	7	19	20	24	15
24JUL2006	2006	7	24	54	Monday	0	1152	27.4	25.433333333	27	45	20	25	15	5	13	12	10	10	16	9	28	17	26	19
25JUL2006	2006	7	25	55	Tuesday	0	1153	27.2	26.833333333	25.9	41	25	16	10	15	10	6	9	16	9	7	20	21	18	23
26JUL2006	2006	7	26	56	Wednesday	0	1154	27.2	25.133333333	25.333333333	35	16	19	12	4	10	9	9	7	14	5	22	13	23	12
27JUL2006	2006	7	27	57	Thursday	0	1155	22	21.1	20.2	32	15	17	6	9	10	7	9	6	8	9	16	16	17	15
28JUL2006	2006	7	28	58	Friday	0	1156	22.1	20.133333333	21.6	45	28	17	10	18	10	7	15	13	11	6	20	25	26	19
29JUL2006	2006	7	29	59	Saturday	0	1157	20.3	21.5	19.866666667	28		16	6	6	8	8	6	6	7	9	14	14	13	15
30JUL2006	2006	7	30	60	Sunday	0	1158	23.5	23.533333333	21.433333333	37	18	19	10	8	12	7	9	9	9	10	22	15	18	19
31JUL2006	2006	7	31	61	Monday	0	1159	21.3	21.5	18.4	37	11	26	7	4	14	12	7	4	11	15	21	16	18	19
01AUG2006	2006	8	1	62	Tuesday	0	1160	23.3	23.566666667	23	39	18	21	6	12	8	13	9	9	11	10	14	25	20	19
02AUG2006	2006	8	2	63	Wednesday	0	1161	23.7	24.333333333	21.633333333	50	24	26	15	9	13	13	15	9	16	10	28	22	31	19
03AUG2006	2006	8	3	64	Thursday	0	1162	19.1	19.633333333	19.133333333	28	13	15	7	6	4	11	4	9	7	8	11	17	11	17
04AUG2006	2006	8	4	65	Friday	0	1163	23.4	23.733333333	20.466666667	42	25	17	20	5	8	9	16	9	10	7	28	14	26	16
05AUG2006	2006	8	5	66	Saturday	0	1164	24.4	23.9	21.1	37	21	16	11	10	5	11	11	10	7	9	16	21	18	19
06AUG2006	2006	8	6	67	Sunday	0	1165	27	27.1	25.4	31	12	19	10	2	12	7	11	1	14	5	22	9	25	6
07AUG2006	2006	8	7	68	Monday	0	1166	25	25.6	25	27	15	12	3	12	5	7	5	10	7	5	8	19	12	15
08AUG2006	2006	8	8	69	Tuesday	0	1167	24.7	25.633333333	24.066666667	43	27	16	14	13	8	8	17	10	9	7	22	21	26	17
09AUG2006	2006	8	9	70	Wednesday	0	1168	25.1	25.133333333	23.7	51	30	21	15	15	9	12	13	17	11	10	24	27	24	27
10AUG2006	2006	8	10	71	Thursday	0	1169	24.5	24.366666667	21.7	41	17	24	8	9	18	6	9	8	15	9	26	15	24	17
11AUG2006	2006	8	11	72	Friday	0	1170	24.5	24.566666667	23.7	54	26	28	11	15	16	12	13	13	16	12	27	27	29	25
12AUG2006	2006	8	12	73	Saturday	0	1171	23.2	24.066666667	22.066666667	50	25	25	15	10	12	13	9	16	18	7	27	23	27	23
13AUG2006	2006	8	13	74	Sunday	0	1172	19.5	20.333333333	19.866666667	52	24	28	12	12	12	16	14	10	17	11	24	28	31	21
14AUG2006	2006	8	14	75	Monday	0	1173	26.3	26	26.633333333	42	26	16	17	9	7	9	15	11	9	7	24	18	24	18
15AUG2006	2006	8	15	76	Tuesday	0	1174	22.7	22.866666667	23.8	39	20	19	12	8	11	8	10	10	10	9	23	16	20	19
16AUG2006	2006	8	16	77	Wednesday	0	1175	23.8	22.233333333	24.266666667	39	21	18	5	16	11	7	10	11	12	6	16	23	22	17
17AUG2006	2006	8	17	78	Thursday	0	1176	23.8	22.733333333	24.766666667	38	22	16	13	9	11	5	14	8	6	10	24	14	20	18
18AUG2006	2006	8	18	79	Friday	0	1177	25.9	24.3	24.8	30	15	15	3	12	10	5	5	10	6	9	13	17	11	19
19AUG2006	2006	8	19	80	Saturday	0	1178	27.6	25.666666667	25.4	37	23	14	11	12	8	6	13	10	4	10	19	18	17	20
20AUG2006	2006	8	20	81	Sunday	1	1179	26.6	25.066666667	25.566666667	35	18	17	7	11	8	9	8	10	9	8	15	20	17	18
21AUG2006	2006	8	21	82	Monday	0	1180	24.5	21.833333333	25.5	46	21	25	11	10	10	15	13	8	10	15	21	25	23	23
22AUG2006	2006	8	22	83	Tuesday	0	1181	19.6	18.633333333	20.2	43	21	22	10	11	10	12	13	8	13	9	20	23	26	17
23AUG2006	2006	8	23	84	Wednesday	0	1182	20.7	20.166666667	21.266666667	51	26	25	14	12	15	10	18	8	11	14	29	22	29	22
24AUG2006	2006	8	24	85	Thursday	0	1183	18.5	19.433333333	20.233333333	28	15	13	7	8	5	8	7	8	3	10	12	16	10	18
25AUG2006	2006	8	25	86	Friday	0	1184	23.6	22.366666667	20.366666667	41	18	23	9	9	10	13	11	7	13	10	19	22	24	17
26AUG2006	2006	8	26	87	Saturday	0	1185	24.3	23.166666667	21.833333333	48	29	19	11	18	11	8	14	15	14	5	22	26	28	20
27AUG2006	2006	8	27	88	Sunday	0	1186	21.6	20.9	19.766666667	39	27	12	14	13	9	3	16	11	5	7	23	16	21	18
28AUG2006	2006	8	28	89	Monday	0	1187	22.5	21.633333333	21.033333333	49	28	21	12	16	10	11	15	13	8	13	22	27	23	26
29AUG2006	2006	8	29	90	Tuesday	0	1188	21.6	20.266666667	21.866666667	38	18	20	11	7	13	7	12	6	11	9	24	14	23	15
30AUG2006	2006	8	30	91	Wednesday	0	1189	21.2	20.466666667	19.266666667	34	15	19	9	6	10	9	7	8	10	9	19	15	17	17
31AUG2006	2006	8	31	92	Thursday	0	1190	17.8	18.866666667	17.5	29	17	12	8	9	7	5	7	10	9	3	15	14	16	13
01SEP2006	2006	9	1	93	Friday	0	1191	21.4	21.5	20.3	28	16	12	9	7	8	4	11	5	8	4	17	11	19	9
02SEP2006	2006	9	2	94	Saturday	0	1192	18.9	19.933333333	20.4	50	25	25	15	10	13	12	10	15	13	12	28	22	23	27
03SEP2006	2006	9	3	95	Sunday	0	1193	23	23.033333333	23.066666667	47	32	15	19	13	4	11	18	14	8	7	23	24	26	21
04SEP2006	2006	9	4	96	Monday	0	1194	18.3	19.7	18.7	47	25	22	14	11	14	8	15	10	12	10	28	19	27	20
05SEP2006	2006	9	5	97	Tuesday	0	1195	18.8	19.633333333	17.533333333	38	19	19	9	10	12	7	9	10	12	7	21	17	21	17
06SEP2006	2006	9	6	98	Wednesday	0	1196	19.1	19.466666667	16.8	46	21	25	11	10	12	13	11	10	16	9	23	23	27	19
07SEP2006	2006	9	7	99	Thursday	0	1197	16.6	16.666666667	16.866666667	44	29	15	21	8	10	5	15	14	9	6	31	13	24	20
08SEP2006	2006	9	8	100	Friday	0	1198	17.3	16.333333333	17.933333333	50	28	22	10	18	14	8	10	18	12	10	24	26	22	28
09SEP2006	2006	9	9	101	Saturday	0	1199	15.6	15.9	13.233333333	45	21	24	12	9	11	13	7	14	11	13	23	22	18	27
10SEP2006	2006	9	10	102	Sunday	0	1200	18.9	17.633333333	17.8	38	18	20	11	7	14	6	9	9	13	7	25	13	22	16
11SEP2006	2006	9	11	103	Monday	0	1201	21.1	20.6	19.466666667	36	20	16	12	8	11	5	9	11	11	5	23	13	20	16
12SEP2006	2006	9	12	104	Tuesday	0	1202	20.7	20.1	20.5	47	25	22	10	15	9	13	13	12	8	14	19	28	21	26
13SEP2006	2006	9	13	105	Wednesday	0	1203	22.1	20.566666667	22.266666667	40	24	16	12	12	11	5	10	14	12	4	23	17	22	18
14SEP2006	2006	9	14	106	Thursday	0	1204	22.9	21.766666667	21.466666667	34	13	21	8	5	11	10	8	5	14	7	19	15	22	12
15SEP2006	2006	9	15	107	Friday	0	1205	16.5	15.6	16.033333333	36	19	17	12	7	11	6	10	9	8	9	23	13	18	18
16SEP2006	2006	9	16	108	Saturday	0	1206	16.8	15.866666667	16.166666667	40	23	17	11	12	9	8	11	12	9	8	20	20	20	20
17SEP2006	2006	9	17	109	Sunday	0	1207	18.5	17.433333333	18.6	37	19	18	14	5	10	8	13	6	12	6	24	13	25	12
18SEP2006	2006	9	18	110	Monday	0	1208	19.8	18.966666667	19.233333333	50	28	22	14	14	9	13	13	15	15	7	23	27	28	22
19SEP2006	2006	9	19	111	Tuesday	0	1209	21.4	19.266666667	21.133333333	41	18	23	9	9	11	12	8	10	13	10	20	21	21	20
20SEP2006	2006	9	20	112	Wednesday	0	1210	18.3	18.1	18.166666667	57	33	24	19	14	13	11	20	13	16	8	32	25	36	21
21SEP2006	2006	9	21	113	Thursday	0	1211	20.2	19.166666667	20	40	21	19	10	11	7	12	14	7	12	7	17	23	26	14
22SEP2006	2006	9	22	114	Friday	0	1212	22.6	20.7	21.466666667	47	22	25	10	12	13	12	13	9	17	8	23	24	30	17
23SEP2006	2006	9	23	115	Saturday	0	1213	22.5	21.3	22.533333333	48	27	21	17	10	17	4	16	11	14	7	34	14	30	18
24SEP2006	2006	9	24	116	Sunday	0	1214	21	20.333333333	21.566666667	62	36	26	21	15	12	14	21	15	15	11	33	29	36	26
25SEP2006	2006	9	25	117	Monday	0	1215	17.8	17.8	17.9	51	30	21	20	10	15	6	18	12	13	8	35	16	31	20
26SEP2006	2006	9	26	118	Tuesday	0	1216	14.8	15.4	17.633333333	43	18	25	7	11	10	15	10	8	13	12	17	26	23	20
27SEP2006	2006	9	27	119	Wednesday	0	1217	21.6	20.366666667	20.933333333	45	21	24	15	6	16	8	12	9	18	6	31	14	30	15
28SEP2006	2006	9	28	120	Thursday	0	1218	17.3	18.133333333	19.033333333	57	26	31	17	9	20	11	16	10	11	20	37	20	27	30
29SEP2006	2006	9	29	121	Friday	0	1219	17.6	18.133333333	17.2	40	22	18	17	5	8	10	10	12	8	10	25	15	18	22
30SEP2006	2006	9	30	122	Saturday	0	1220	14.7	15.366666667	16.466666667	42	21	21	12	9	11	10	14	7	10	11	23	19	24	18
01JUN2007	2007	6	1	1	Friday	0	1221	18.5	18.5	18.033333333	39	17	22	8	9	15	7	12	5	16	6	23	16	28	11
02JUN2007	2007	6	2	2	Saturday	0	1222	18.3	17.933333333	17.166666667	48	24	24	9	15	17	7	12	12	12	12	26	22	24	24
03JUN2007	2007	6	3	3	Sunday	0	1223	22	21.6	20.566666667	35	15	20	8	7	11	9	10	5	12	8	19	16	22	13
04JUN2007	2007	6	4	4	Monday	0	1224	26.2	24.366666667	24.366666667	44	22	22	12	10	12	10	12	10	10	12	24	20	22	22
05JUN2007	2007	6	5	5	Tuesday	0	1225	27	26.633333333	24.433333333	40	21	19	12	9	12	7	8	13	11	8	24	16	19	21
06JUN2007	2007	6	6	6	Wednesday	0	1226	27.6	27.1	25.8	54	28	26	19	9	12	14	17	11	14	12	31	23	31	23
07JUN2007	2007	6	7	7	Thursday	0	1227	25.6	24.633333333	23.833333333	49	26	23	12	14	10	13	13	13	14	9	22	27	27	22
08JUN2007	2007	6	8	8	Friday	0	1228	26.5	25.3	25.266666667	53	27	26	14	13	12	14	16	11	6	20	26	27	22	31
09JUN2007	2007	6	9	9	Saturday	0	1229	27.9	26.766666667	26.333333333	41	25	16	16	9	9	7	19	6	9	7	25	16	28	13
10JUN2007	2007	6	10	10	Sunday	0	1230	26.2	23.933333333	24.8	45	26	19	17	9	7	12	12	14	7	12	24	21	19	26
11JUN2007	2007	6	11	11	Monday	0	1231	23.6	23.033333333	21.466666667	50	24	26	12	12	15	11	15	9	15	11	27	23	30	20
12JUN2007	2007	6	12	12	Tuesday	0	1232	25.1	23.333333333	25.066666667	45	22	23	12	10	12	11	13	9	12	11	24	21	25	20
13JUN2007	2007	6	13	13	Wednesday	0	1233	24.7	22.866666667	26.5	51	28	23	17	11	12	11	17	11	13	10	29	22	30	21
14JUN2007	2007	6	14	14	Thursday	0	1234	22.4	21.166666667	23.3	41	20	21	9	11	12	9	11	9	11	10	21	20	22	19
15JUN2007	2007	6	15	15	Friday	0	1235	18.4	17.4	19.266666667	37	22	15	6	16	9	6	9	13	8	7	15	22	17	20
16JUN2007	2007	6	16	16	Saturday	0	1236	21.8	21	20.166666667	47	24	23	17	7	11	12	12	12	10	13	28	19	22	25
17JUN2007	2007	6	17	17	Sunday	0	1237	18.2	18.033333333	17.6	48	22	26	12	10	14	12	10	12	18	8	26	22	28	20
18JUN2007	2007	6	18	18	Monday	0	1238	18.2	16.433333333	19.066666667	45	21	24	14	7	13	11	13	8	10	14	27	18	23	22
19JUN2007	2007	6	19	19	Tuesday	0	1239	20.9	20	20.766666667	37	23	14	9	14	8	6	6	17	9	5	17	20	15	22
20JUN2007	2007	6	20	20	Wednesday	0	1240	20.2	19.3	19.333333333	50	20	30	14	6	13	17	10	10	14	16	27	23	24	26
21JUN2007	2007	6	21	21	Thursday	0	1241	20.2	20.166666667	20	25	15	10	12	3	4	6	12	3	5	5	16	9	17	8
22JUN2007	2007	6	22	22	Friday	0	1242	22	22.133333333	20.5	48	25	23	14	11	15	8	18	7	14	9	29	19	32	16
23JUN2007	2007	6	23	23	Saturday	1	1243	22	22.233333333	21.666666667	41	21	20	9	12	13	7	9	12	11	9	22	19	20	21
24JUN2007	2007	6	24	24	Sunday	1	1244	20.6	21.233333333	20.5	47	23	24	9	14	15	9	13	10	13	11	24	23	26	21
25JUN2007	2007	6	25	25	Monday	0	1245	22.6	20.833333333	21.766666667	56	35	21	13	22	12	9	18	17	11	10	25	31	29	27
26JUN2007	2007	6	26	26	Tuesday	0	1246	24	22.066666667	22.366666667	40	20	20	10	10	11	9	10	10	6	14	21	19	16	24
27JUN2007	2007	6	27	27	Wednesday	0	1247	18.7	18.966666667	18.366666667	61	32	29	13	19	15	14	14	18	16	13	28	33	30	31
28JUN2007	2007	6	28	28	Thursday	0	1248	14.8	14.433333333	16.866666667	52	25	27	13	12	16	11	14	11	11	16	29	23	25	27
29JUN2007	2007	6	29	29	Friday	0	1249	16.6	16.166666667	17.2	37	16	21	9	7	12	9	10	6	13	8	21	16	23	14
30JUN2007	2007	6	30	30	Saturday	0	1250	20.8	20.066666667	20.466666667	41	15	26	10	5	12	14	8	7	16	10	22	19	24	17
01JUL2007	2007	7	1	31	Sunday	0	1251	23.1	23.066666667	21.8	52	26	26	10	16	15	11	14	12	14	12	25	27	28	24
02JUL2007	2007	7	2	32	Monday	0	1252	24.6	24.2	23.3	42	21	21	8	13	8	13	9	12	10	11	16	26	19	23
03JUL2007	2007	7	3	33	Tuesday	0	1253	25.5	25.633333333	24.433333333	52	27	25	13	14	13	12	14	13	11	14	26	26	25	27
04JUL2007	2007	7	4	34	Wednesday	0	1254	24.6	23.266666667	24.133333333	34	19	15	7	12	7	8	9	10	7	8	14	20	16	18
05JUL2007	2007	7	5	35	Thursday	0	1255	26.7	25.533333333	24.733333333	38	23	15	11	12	8	7	9	14	7	8	19	19	16	22
06JUL2007	2007	7	6	36	Friday	0	1256	20.6	21.366666667	20.8	52	24	28	10	14	15	13	10	14	13	15	25	27	23	29
07JUL2007	2007	7	7	37	Saturday	0	1257	20.5	21.433333333	19.833333333	38	21	17	11	10	9	8	11	10	10	7	20	18	21	17
08JUL2007	2007	7	8	38	Sunday	0	1258	21.6	21.6	20.8	44	24	20	11	13	15	5	12	12	15	5	26	18	27	17
09JUL2007	2007	7	9	39	Monday	0	1259	18.7	17.766666667	19.433333333	42	23	19	14	9	10	9	13	10	9	10	24	18	22	20
10JUL2007	2007	7	10	40	Tuesday	0	1260	18.8	19.3	19.666666667	36	17	19	7	10	12	7	8	9	16	3	19	17	24	12
11JUL2007	2007	7	11	41	Wednesday	0	1261	16.7	17.366666667	19.466666667	38	17	21	10	7	7	14	11	6	13	8	17	21	24	14
12JUL2007	2007	7	12	42	Thursday	0	1262	21.4	21.4	21.533333333	52	27	25	17	10	12	13	16	11	15	10	29	23	31	21
13JUL2007	2007	7	13	43	Friday	0	1263	21.9	21	20.766666667	47	23	24	13	10	9	15	7	16	13	11	22	25	20	27
14JUL2007	2007	7	14	44	Saturday	0	1264	22	21.5	21	43	18	25	8	10	12	13	9	9	14	11	20	23	23	20
15JUL2007	2007	7	15	45	Sunday	0	1265	21.2	20.466666667	20.733333333	58	25	33	16	9	18	15	17	8	16	17	34	24	33	25
16JUL2007	2007	7	16	46	Monday	0	1266	22.5	21.933333333	22.966666667	49	31	18	12	19	10	8	15	16	10	8	22	27	25	24
17JUL2007	2007	7	17	47	Tuesday	0	1267	25.8	24.7	25.7	36	20	16	10	10	5	11	10	10	5	11	15	21	15	21
18JUL2007	2007	7	18	48	Wednesday	0	1268	23.7	22.466666667	24.833333333	46	26	20	14	12	9	11	14	12	8	12	23	23	22	24
19JUL2007	2007	7	19	49	Thursday	0	1269	21	20.533333333	21.9	52	20	32	12	8	19	13	12	8	16	16	31	21	28	24
20JUL2007	2007	7	20	50	Friday	0	1270	21.6	20.366666667	20.866666667	34	16	18	9	7	9	9	10	6	11	7	18	16	21	13
21JUL2007	2007	7	21	51	Saturday	0	1271	20.4	19.933333333	19.933333333	41	20	21	9	11	8	13	10	10	8	13	17	24	18	23
22JUL2007	2007	7	22	52	Sunday	0	1272	22.9	22.2	22.433333333	38	24	14	12	12	8	6	11	13	7	7	20	18	18	20
23JUL2007	2007	7	23	53	Monday	0	1273	21	20.966666667	21.3	55	24	31	14	10	19	12	13	11	17	14	33	22	30	25
24JUL2007	2007	7	24	54	Tuesday	0	1274	23.7	22.866666667	24.8	43	25	18	10	15	9	9	10	15	9	9	19	24	19	24
25JUL2007	2007	7	25	55	Wednesday	0	1275	19.6	20.4	20.633333333	38	21	17	12	9	8	9	7	14	9	8	20	18	16	22
26JUL2007	2007	7	26	56	Thursday	0	1276	22.4	20.8	23.566666667	52	30	22	10	20	11	11	14	16	14	8	21	31	28	24
27JUL2007	2007	7	27	57	Friday	0	1277	21.3	21.033333333	22.666666667	40	20	20	12	8	14	6	11	9	10	10	26	14	21	19
28JUL2007	2007	7	28	58	Saturday	0	1278	20.2	20.466666667	21.5	43	23	20	11	12	16	4	11	12	10	10	27	16	21	22
29JUL2007	2007	7	29	59	Sunday	0	1279	19.5	19.666666667	21.7	45	21	24	10	11	13	11	5	16	11	13	23	22	16	29
30JUL2007	2007	7	30	60	Monday	0	1280	16.4	16.066666667	17	39	22	17	12	10	9	8	9	13	7	10	21	18	16	23
31JUL2007	2007	7	31	61	Tuesday	0	1281	15.4	16.7	16.8	45	18	27	11	7	19	8	12	6	18	9	30	15	30	15
01AUG2007	2007	8	1	62	Wednesday	0	1282	20.9	21.366666667	21.166666667	33	14	19	6	8	11	8	8	6	10	9	17	16	18	15
02AUG2007	2007	8	2	63	Thursday	0	1283	20.8	20.566666667	21.4	36	23	13	13	10	9	4	11	12	7	6	22	14	18	18
03AUG2007	2007	8	3	64	Friday	0	1284	23.4	22.466666667	23.866666667	36	16	20	6	10	11	9	7	9	11	9	17	19	18	18
04AUG2007	2007	8	4	65	Saturday	0	1285	24.8	24.433333333	24.333333333	34	17	17	12	5	4	13	13	4	5	12	16	18	18	16
05AUG2007	2007	8	5	66	Sunday	0	1286	24.9	23.666666667	24.5	51	24	27	12	12	13	14	13	11	13	14	25	26	26	25
06AUG2007	2007	8	6	67	Monday	0	1287	26.1	24.8	25.266666667	46	20	26	10	10	13	13	9	11	10	16	23	23	19	27
07AUG2007	2007	8	7	68	Tuesday	0	1288	27.1	27.233333333	26.566666667	43	22	21	15	7	14	7	9	13	14	7	29	14	23	20
08AUG2007	2007	8	8	69	Wednesday	0	1289	27.6	28.566666667	28.1	60	33	27	23	10	17	10	17	16	15	12	40	20	32	28
09AUG2007	2007	8	9	70	Thursday	0	1290	27.6	29	27.433333333	48	23	25	19	4	16	9	19	4	16	9	35	13	35	13
10AUG2007	2007	8	10	71	Friday	0	1291	28.1	29.133333333	27.266666667	59	31	28	15	16	18	10	18	13	11	17	33	26	29	30
11AUG2007	2007	8	11	72	Saturday	0	1292	28.3	29.3	28.633333333	39	21	18	9	12	9	9	15	6	11	7	18	21	26	13
12AUG2007	2007	8	12	73	Sunday	0	1293	29.2	29.366666667	29.133333333	57	34	23	18	16	12	11	13	21	9	14	30	27	22	35
13AUG2007	2007	8	13	74	Monday	0	1294	30.6	28.866666667	30.433333333	68	40	28	25	15	19	9	21	19	11	17	44	24	32	36
14AUG2007	2007	8	14	75	Tuesday	0	1295	28.1	25.9	30.933333333	44	27	17	18	9	7	10	22	5	10	7	25	19	32	12
15AUG2007	2007	8	15	76	Wednesday	0	1296	27	25.233333333	25.933333333	49	23	26	12	11	13	13	12	11	11	15	25	24	23	26
16AUG2007	2007	8	16	77	Thursday	0	1297	27.3	26.333333333	28.3	51	26	25	15	11	15	10	10	16	14	11	30	21	24	27
17AUG2007	2007	8	17	78	Friday	0	1298	23.5	22.666666667	24.466666667	48	27	21	11	16	15	6	13	14	12	9	26	22	25	23
18AUG2007	2007	8	18	79	Saturday	0	1299	20	19.866666667	20.933333333	36	11	25	6	5	14	11	5	6	13	12	20	16	18	18
19AUG2007	2007	8	19	80	Sunday	0	1300	20.4	20.166666667	21.533333333	41	21	20	14	7	13	7	12	9	14	6	27	14	26	15
20AUG2007	2007	8	20	81	Monday	1	1301	23.6	23.3	23.8	45	22	23	10	12	7	16	12	10	13	10	17	28	25	20
21AUG2007	2007	8	21	82	Tuesday	0	1302	21.5	23.633333333	21.4	41	20	21	14	6	4	17	13	7	9	12	18	23	22	19
22AUG2007	2007	8	22	83	Wednesday	0	1303	26.4	25	27.666666667	37	22	15	10	12	10	5	7	15	10	5	20	17	17	20
23AUG2007	2007	8	23	84	Thursday	0	1304	26.7	27	27.133333333	51	26	25	15	11	9	16	17	9	9	16	24	27	26	25
24AUG2007	2007	8	24	85	Friday	0	1305	25.8	23.833333333	23.9	40	20	20	12	8	15	5	10	10	13	7	27	13	23	17
25AUG2007	2007	8	25	86	Saturday	0	1306	22.3	22.966666667	23.233333333	60	29	31	20	9	21	10	19	10	23	8	41	19	42	18
26AUG2007	2007	8	26	87	Sunday	0	1307	20.6	20.233333333	20.566666667	35	11	24	4	7	10	14	5	6	9	15	14	21	14	21
27AUG2007	2007	8	27	88	Monday	0	1308	19	18.6	18.3	47	25	22	14	11	13	9	15	10	14	8	27	20	29	18
28AUG2007	2007	8	28	89	Tuesday	0	1309	12.3	13.233333333	13.6	35	22	13	15	7	5	8	10	12	6	7	20	15	16	19
29AUG2007	2007	8	29	90	Wednesday	0	1310	16.3	15.033333333	14.5	35	21	14	10	11	7	7	10	11	8	6	17	18	18	17
30AUG2007	2007	8	30	91	Thursday	0	1311	13.5	13.166666667	13.966666667	33	13	20	6	7	9	11	8	5	10	10	15	18	18	15
31AUG2007	2007	8	31	92	Friday	0	1312	13.5	14	14.4	52	28	24	15	13	16	8	22	6	14	10	31	21	36	16
01SEP2007	2007	9	1	93	Saturday	0	1313	15.2	14.533333333	14.133333333	40	21	19	14	7	10	9	12	9	12	7	24	16	24	16
02SEP2007	2007	9	2	94	Sunday	0	1314	14.6	15.333333333	14.066666667	35	20	15	8	12	7	8	10	10	8	7	15	20	18	17
03SEP2007	2007	9	3	95	Monday	0	1315	17.4	16.5	15.4	49	22	27	15	7	14	13	10	12	16	11	29	20	26	23
04SEP2007	2007	9	4	96	Tuesday	0	1316	17.1	17.033333333	16.833333333	47	27	20	16	11	10	10	11	16	12	8	26	21	23	24
05SEP2007	2007	9	5	97	Wednesday	0	1317	19	17.766666667	18.166666667	44	22	22	6	16	11	11	10	12	7	15	17	27	17	27
06SEP2007	2007	9	6	98	Thursday	0	1318	17.6	16.933333333	19.033333333	44	21	23	12	9	12	11	11	10	8	15	24	20	19	25
07SEP2007	2007	9	7	99	Friday	0	1319	15.9	15.966666667	15.7	41	16	25	12	4	9	16	11	5	8	17	21	20	19	22
08SEP2007	2007	9	8	100	Saturday	0	1320	14.8	15.1	15.633333333	41	18	23	12	6	10	13	9	9	8	15	22	19	17	24
09SEP2007	2007	9	9	101	Sunday	0	1321	15.8	16.533333333	15.066666667	53	23	30	17	6	15	15	17	6	17	13	32	21	34	19
10SEP2007	2007	9	10	102	Monday	0	1322	15	15.966666667	14.433333333	43	19	24	10	9	13	11	10	9	15	9	23	20	25	18
11SEP2007	2007	9	11	103	Tuesday	0	1323	15.7	16.833333333	14.933333333	61	38	23	22	16	10	13	22	16	12	11	32	29	34	27
12SEP2007	2007	9	12	104	Wednesday	0	1324	15.6	16.866666667	17.333333333	40	20	20	8	12	11	9	9	11	11	9	19	21	20	20
13SEP2007	2007	9	13	105	Thursday	0	1325	13.2	13.4	13.9	43	18	25	9	9	16	9	7	11	15	10	25	18	22	21
14SEP2007	2007	9	14	106	Friday	0	1326	14.6	15.3	13.933333333	50	27	22	11	16	15	7	17	10	14	8	26	23	31	18
15SEP2007	2007	9	15	107	Saturday	0	1327	12.9	14.4	12.433333333	45	28	17	19	9	9	8	15	13	7	10	28	17	22	23
16SEP2007	2007	9	16	108	Sunday	0	1328	11.3	11.566666667	11.333333333	49	16	33	10	6	18	15	10	6	14	19	28	21	24	25
17SEP2007	2007	9	17	109	Monday	0	1329	15.8	15.833333333	16.033333333	45	20	25	12	8	16	9	11	9	17	8	28	17	28	17
18SEP2007	2007	9	18	110	Tuesday	0	1330	14.9	14.7	17.5	57	24	33	12	12	18	15	12	12	19	14	30	27	31	26
19SEP2007	2007	9	19	111	Wednesday	0	1331	14.9	13.6	17.3	41	22	19	10	12	11	8	10	12	9	10	21	20	19	22
20SEP2007	2007	9	20	112	Thursday	0	1332	12.2	14.566666667	12.333333333	56	29	27	12	17	14	13	10	19	15	12	26	30	25	31
21SEP2007	2007	9	21	113	Friday	0	1333	14.2	15.066666667	14.166666667	57	33	24	19	14	16	8	16	17	13	11	35	22	29	28
22SEP2007	2007	9	22	114	Saturday	0	1334	14.8	14.933333333	16.633333333	55	22	33	11	11	17	16	9	13	18	15	28	27	27	28
23SEP2007	2007	9	23	115	Sunday	0	1335	16.1	15.966666667	16.466666667	52	23	29	13	10	8	21	12	11	8	21	21	31	20	32
24SEP2007	2007	9	24	116	Monday	0	1336	17.4	16.9	17.966666667	45	21	24	11	10	16	8	11	10	16	8	27	18	27	18
25SEP2007	2007	9	25	117	Tuesday	0	1337	19.9	20.133333333	19.366666667	39	23	16	9	14	9	7	14	9	9	7	18	21	23	16
26SEP2007	2007	9	26	118	Wednesday	0	1338	16.9	17.6	17.266666667	54	29	25	17	12	11	14	15	14	10	15	28	26	25	29
27SEP2007	2007	9	27	119	Thursday	0	1339	17.9	15.333333333	17.666666667	44	28	16	15	13	13	3	16	12	9	7	28	16	25	19
28SEP2007	2007	9	28	120	Friday	0	1340	15.6	15.066666667	15.133333333	35	16	19	8	8	10	9	8	8	9	10	18	17	17	18
29SEP2007	2007	9	29	121	Saturday	0	1341	21.6	21.666666667	22.666666667	29	12	17	9	3	11	6	8	4	10	7	20	9	18	11
30SEP2007	2007	9	30	122	Sunday	0	1342	19	20.333333333	21.166666667	49	21	28	8	13	10	18	10	11	12	16	18	31	22	27
01JUN2008	2008	6	1	1	Sunday	0	1343	24.2	22.066666667	19.766666667	49	28	21	13	15	10	11	11	17	9	12	23	26	20	29
02JUN2008	2008	6	2	2	Monday	0	1344	23	20.666666667	22.566666667	48	25	23	11	14	7	16	11	14	8	15	18	30	19	29
03JUN2008	2008	6	3	3	Tuesday	0	1345	19.3	19.366666667	18.1	42	23	19	17	6	5	14	12	11	9	10	22	20	21	21
04JUN2008	2008	6	4	4	Wednesday	0	1346	18.8	19.9	17.633333333	39	19	20	8	11	12	8	7	12	13	7	20	19	20	19
05JUN2008	2008	6	5	5	Thursday	0	1347	24.5	23.033333333	23.366666667	39	25	14	12	13	11	3	13	12	7	7	23	16	20	19
06JUN2008	2008	6	6	6	Friday	0	1348	26.5	23.5	25.033333333	48	27	21	13	14	12	9	13	14	11	10	25	23	24	24
07JUN2008	2008	6	7	7	Saturday	0	1349	20.9	20.9	20.9	55	20	35	8	12	24	11	11	9	20	15	32	23	31	24
08JUN2008	2008	6	8	8	Sunday	0	1350	22.5	22.3	22.566666667	39		30	3	6	14	16	5	4	14	16	17	22	19	20
09JUN2008	2008	6	9	9	Monday	0	1351	20.7	19.666666667	21.7	46	31	15	23	8	8	7	20	11	6	9	31	15	26	20
10JUN2008	2008	6	10	10	Tuesday	0	1352	20	18.333333333	21.766666667	41	23	18	11	12	9	9	11	12	8	10	20	21	19	22
11JUN2008	2008	6	11	11	Wednesday	0	1353	17.5	17.666666667	18.533333333	37	17	20	11	6	5	15	8	9	7	13	16	21	15	22
12JUN2008	2008	6	12	12	Thursday	0	1354	16.4	15.433333333	16.666666667	40	22	18	10	12	9	9	13	9	9	9	19	21	22	18
13JUN2008	2008	6	13	13	Friday	0	1355	17.4	17.6	17.4	43	20	23	9	11	15	8	13	7	11	12	24	19	24	19
14JUN2008	2008	6	14	14	Saturday	0	1356	18.6	19.2	18.466666667	45	22	23	12	10	12	11	14	8	12	11	24	21	26	19
15JUN2008	2008	6	15	15	Sunday	0	1357	19.7	18.9	19.333333333	50	24	26	14	10	13	13	13	11	14	12	27	23	27	23
16JUN2008	2008	6	16	16	Monday	0	1358	20	20.133333333	20.433333333	41	20	21	8	12	9	12	9	11	9	12	17	24	18	23
17JUN2008	2008	6	17	17	Tuesday	0	1359	20.3	18.033333333	21.5	51	28	23	13	15	14	9	13	15	14	9	27	24	27	24
18JUN2008	2008	6	18	18	Wednesday	0	1360	19.3	18.833333333	17.566666667	55	26	29	11	15	17	12	12	14	14	15	28	27	26	29
19JUN2008	2008	6	19	19	Thursday	0	1361	21.1	20.833333333	21.733333333	46	29	17	15	14	7	10	16	13	10	7	22	24	26	20
20JUN2008	2008	6	20	20	Friday	0	1362	21.8	20.666666667	23.1	46	24	22	11	13	13	9	10	14	14	8	24	22	24	22
21JUN2008	2008	6	21	21	Saturday	0	1363	18.6	18.133333333	19.3	47	20	27	9	11	14	13	9	11	15	12	23	24	24	23
22JUN2008	2008	6	22	22	Sunday	0	1364	19.6	18.533333333	18.866666667	37	22	15	12	10	7	8	12	10	10	5	19	18	22	15
23JUN2008	2008	6	23	23	Monday	1	1365	16.7	17.033333333	18.533333333	48	21	27	8	13	9	18	11	10	15	12	17	31	26	22
24JUN2008	2008	6	24	24	Tuesday	1	1366	14.7	15.8	16.133333333	36	24	12	10	14	8	4	9	15	7	5	18	18	16	20
25JUN2008	2008	6	25	25	Wednesday	0	1367	16.8	15.966666667	16.566666667	35	20	15	9	11	8	7	11	9	8	7	17	18	19	16
26JUN2008	2008	6	26	26	Thursday	0	1368	19.3	18.533333333	19.433333333	36	17	19	8	9	7	12	9	8	8	11	15	21	17	19
27JUN2008	2008	6	27	27	Friday	0	1369	19.7	19.4	19.666666667	46	21	25	9	12	14	11	10	11	12	13	23	23	22	24
28JUN2008	2008	6	28	28	Saturday	0	1370	21	20.233333333	21.5	46	21	25	9	12	10	15	10	11	12	13	19	27	22	24
29JUN2008	2008	6	29	29	Sunday	0	1371	20.9	19.433333333	20.433333333	54	30	24	20	10	14	10	18	12	12	12	34	20	30	24
30JUN2008	2008	6	30	30	Monday	0	1372	21.4	19.8	21.966666667	40	23	17	10	13	8	9	14	9	9	8	18	22	23	17
01JUL2008	2008	7	1	31	Tuesday	0	1373	19.1	19.466666667	19.733333333	49	31	18	13	18	7	11	14	17	10	8	20	29	24	25
02JUL2008	2008	7	2	32	Wednesday	0	1374	22.5	20.566666667	22.533333333	37	19	18	6	13	13	5	8	11	9	9	19	18	17	20
03JUL2008	2008	7	3	33	Thursday	0	1375	18.6	18.833333333	18.866666667	53	25	28	15	10	14	14	15	10	13	15	29	24	28	25
04JUL2008	2008	7	4	34	Friday	0	1376	24.4	23.333333333	23.033333333	35	18	17	11	7	9	8	7	11	12	5	20	15	19	16
05JUL2008	2008	7	5	35	Saturday	0	1377	21.7	22.333333333	22.1	49	24	25	14	10	14	11	13	11	14	11	28	21	27	22
06JUL2008	2008	7	6	36	Sunday	0	1378	17.4	17.966666667	17.166666667	35	19	16	10	9	9	7	10	9	6	10	19	16	16	19
07JUL2008	2008	7	7	37	Monday	0	1379	17.4	17.7	19.766666667	48	24	24	8	16	11	13	10	14	8	16	19	29	18	30
08JUL2008	2008	7	8	38	Tuesday	0	1380	17.5	17.6	17.666666667	36	22	14	14	8	7	7	12	10	5	9	21	15	17	19
09JUL2008	2008	7	9	39	Wednesday	0	1381	21.1	19.633333333	20.466666667	53	32	21	18	14	13	8	20	12	12	9	31	22	32	21
10JUL2008	2008	7	10	40	Thursday	0	1382	21.4	21.633333333	21.666666667	42	20	22	11	9	8	14	14	6	10	12	19	23	24	18
11JUL2008	2008	7	11	41	Friday	0	1383	22.2	21.833333333	23.933333333	40	21	19	12	9	9	10	12	9	11	8	21	19	23	17
12JUL2008	2008	7	12	42	Saturday	0	1384	20.7	21.533333333	22.3	46	20	26	10	10	15	11	11	9	15	11	25	21	26	20
13JUL2008	2008	7	13	43	Sunday	0	1385	23.4	22.6	22.6	39	17	22	9	8	15	7	8	9	14	8	24	15	22	17
14JUL2008	2008	7	14	44	Monday	0	1386	18.3	17.833333333	22.2	39	22	17	13	9	8	9	10	12	8	9	21	18	18	21
15JUL2008	2008	7	15	45	Tuesday	0	1387	21.7	20.5	22.066666667	39	19	20	8	11	10	10	9	10	5	15	18	21	14	25
16JUL2008	2008	7	16	46	Wednesday	0	1388	21.6	20.566666667	21.9	37	16	21	5	11	12	9	6	10	16	5	17	20	22	15
17JUL2008	2008	7	17	47	Thursday	0	1389	19.2	19.066666667	19.2	37	17	20	12	5	9	11	8	9	3	17	21	16	11	26
18JUL2008	2008	7	18	48	Friday	0	1390	21	20.8	21	40	21	19	8	13	8	11	9	12	10	9	16	24	19	21
19JUL2008	2008	7	19	49	Saturday	0	1391	23.5	23.666666667	22.933333333	48	22	26	10	12	14	12	12	10	12	14	24	24	24	24
20JUL2008	2008	7	20	50	Sunday	0	1392	21.5	21.266666667	19.766666667	42	26	16	11	15	6	10	12	14	7	9	17	25	19	23
21JUL2008	2008	7	21	51	Monday	0	1393	21.5	21.533333333	22.3	33	17	16	9	8	11	5	8	9	8	8	20	13	16	17
22JUL2008	2008	7	22	52	Tuesday	0	1394	21.1	21.3	21.966666667	47	21	26	7	14	14	12	10	11	14	12	21	26	24	23
23JUL2008	2008	7	23	53	Wednesday	0	1395	23.8	23.1	24.433333333	50	32	18	17	15	8	10	18	14	8	10	25	25	26	24
24JUL2008	2008	7	24	54	Thursday	0	1396	23.9	23.633333333	23.366666667	29	14	15	7	7	8	7	6	8	8	7	15	14	14	15
25JUL2008	2008	7	25	55	Friday	0	1397	25.7	25.133333333	23.933333333	47	23	24	8	15	11	13	12	11	12	12	19	28	24	23
26JUL2008	2008	7	26	56	Saturday	0	1398	26.2	25.8	25.5	51	25	26	16	9	19	7	15	10	12	14	35	16	27	24
27JUL2008	2008	7	27	57	Sunday	0	1399	24.2	23.633333333	24.366666667	46	20	26	10	10	14	12	14	6	18	8	24	22	32	14
28JUL2008	2008	7	28	58	Monday	0	1400	20.5	21.9	19.5	32	18	14	8	10	10	4	10	8	8	6	18	14	18	14
29JUL2008	2008	7	29	59	Tuesday	0	1401	21.8	22.133333333	19.466666667	43	22	21	9	13	12	9	13	9	15	6	21	22	28	15
30JUL2008	2008	7	30	60	Wednesday	0	1402	22.7	22.233333333	19.133333333	43	20	23	9	11	14	9	11	9	14	9	23	20	25	18
31JUL2008	2008	7	31	61	Thursday	0	1403	23.7	23.6	22.866666667	37	19	18	11	8	8	10	10	9	11	7	19	18	21	16
01AUG2008	2008	8	1	62	Friday	0	1404	24.8	25.233333333	24.8	46	24	22	8	16	8	14	11	13	13	9	16	30	24	22
02AUG2008	2008	8	2	63	Saturday	0	1405	23.2	23.633333333	21.5	43	28	15	14	14	11	4	15	13	9	6	25	18	24	19
03AUG2008	2008	8	3	64	Sunday	0	1406	18.8	19.133333333	18.766666667	46	23	23	13	10	10	13	15	8	10	13	23	23	25	21
04AUG2008	2008	8	4	65	Monday	0	1407	15.8	17.666666667	18.2	39	14	25	7	7	13	12	6	8	16	9	20	19	22	17
05AUG2008	2008	8	5	66	Tuesday	0	1408	13	13.433333333	13.733333333	50	31	19	16	15	11	8	23	8	11	8	27	23	34	16
06AUG2008	2008	8	6	67	Wednesday	0	1409	17.9	17.033333333	17.5	54	24	30	11	13	13	17	8	16	15	15	24	30	23	31
07AUG2008	2008	8	7	68	Thursday	0	1410	18.8	18.4	18.966666667	30	16	14	8	8	6	8	5	11	8	6	14	16	13	17
08AUG2008	2008	8	8	69	Friday	0	1411	25.2	24.166666667	24.1	41	18	23	10	8	14	9	6	12	16	7	24	17	22	19
09AUG2008	2008	8	9	70	Saturday	0	1412	21.8	19.533333333	21.6	57	31	26	17	14	15	11	14	17	13	13	32	25	27	30
10AUG2008	2008	8	10	71	Sunday	0	1413	20.9	20.1	20.3	52	20	32	11	9	15	17	10	10	18	14	26	26	28	24
11AUG2008	2008	8	11	72	Monday	0	1414	20	21.666666667	18.166666667	41	16	25	9	7	10	15	10	6	15	10	19	22	25	16
12AUG2008	2008	8	12	73	Tuesday	0	1415	24.1	23.566666667	24.466666667	39	15	24	6	9	10	14	9	6	8	16	16	23	17	22
13AUG2008	2008	8	13	74	Wednesday	0	1416	19.4	20	21.5	35	19	16	9	10	7	9	11	8	7	9	16	19	18	17
14AUG2008	2008	8	14	75	Thursday	0	1417	23.8	22.5	24.066666667	35	21	13	12	9	9	4	7	14	11	2	21	13	18	16
15AUG2008	2008	8	15	76	Friday	0	1418	21.3	21.033333333	22.8	36	20	16	12	8	8	8	8	12	7	9	20	16	15	21
16AUG2008	2008	8	16	77	Saturday	0	1419	20.6	19.1	23.9	41	21	20	10	11	12	8	11	10	12	8	22	19	23	18
17AUG2008	2008	8	17	78	Sunday	0	1420	25.7	25.4	28.766666667	47	22	25	10	12	13	12	7	15	15	10	23	24	22	25
18AUG2008	2008	8	18	79	Monday	0	1421	22	20.266666667	23.033333333	45	31	14	19	12	7	7	14	17	9	5	26	19	23	22
19AUG2008	2008	8	19	80	Tuesday	0	1422	20.5	20.066666667	20.733333333	34	20	14	11	9	9	5	9	11	10	4	20	14	19	15
20AUG2008	2008	8	20	81	Wednesday	1	1423	20.5	20.333333333	21.7	50	21	29	10	11	16	13	11	10	11	18	26	24	22	28
21AUG2008	2008	8	21	82	Thursday	0	1424	20.6	20.366666667	21	43	19	24	7	12	8	16	12	7	9	15	15	28	21	22
22AUG2008	2008	8	22	83	Friday	0	1425	18.5	20.1	20.733333333	33	13	20	8	5	10	10	7	6	9	11	18	15	16	17
23AUG2008	2008	8	23	84	Saturday	0	1426	18.6	18.3	19.533333333	40	19	21	10	9	11	10	10	9	13	8	21	19	23	17
24AUG2008	2008	8	24	85	Sunday	0	1427	17.4	15.933333333	18.933333333	37	20	17	7	13	6	11	10	10	11	6	13	24	21	16
25AUG2008	2008	8	25	86	Monday	0	1428	18.3	17.666666667	16.5	51	33	18	15	18	11	7	17	16	6	12	26	25	23	28
26AUG2008	2008	8	26	87	Tuesday	0	1429	16.3	17.666666667	15.5	41	13	28	7	6	13	15	9	4	15	13	20	21	24	17
27AUG2008	2008	8	27	88	Wednesday	0	1430	15.9	17.166666667	17.033333333	36	17	19	9	8	9	10	9	8	7	12	18	18	16	20
28AUG2008	2008	8	28	89	Thursday	0	1431	18.3	18.8	18.6	49	29	20	13	16	10	10	13	16	6	14	23	26	19	30
29AUG2008	2008	8	29	90	Friday	0	1432	14.5	14.133333333	14.733333333	43	20	23	10	10	9	14	13	7	11	12	19	24	24	19
30AUG2008	2008	8	30	91	Saturday	0	1433	15.4	15.1	15.033333333	42	24	18	9	15	11	7	11	13	11	7	20	22	22	20
31AUG2008	2008	8	31	92	Sunday	0	1434	12.7	13.466666667	12.1	47	21	26	11	10	14	12	8	13	13	13	25	22	21	26
01SEP2008	2008	9	1	93	Monday	0	1435	15.9	15.466666667	14.966666667	34	13	21	7	6	8	13	9	4	13	8	15	19	22	12
02SEP2008	2008	9	2	94	Tuesday	0	1436	14	15.4	14.533333333	39	26	13	10	16	9	4	14	12	7	6	19	20	21	18
03SEP2008	2008	9	3	95	Wednesday	0	1437	20.3	19.666666667	19.933333333	39	15	24	6	9	14	10	7	8	13	11	20	19	20	19
04SEP2008	2008	9	4	96	Thursday	0	1438	17.3	18.1	18.833333333	34	17	17	8	9	7	10	7	10	8	9	15	19	15	19
05SEP2008	2008	9	5	97	Friday	0	1439	19.2	18.233333333	18.2	36	21	15	7	14	7	8	8	13	9	6	14	22	17	19
06SEP2008	2008	9	6	98	Saturday	0	1440	16.6	17.3	18.3	41	17	24	9	8	13	11	8	9	9	15	22	19	17	24
07SEP2008	2008	9	7	99	Sunday	0	1441	19.9	18.466666667	21.333333333	36	16	20	6	10	10	10	8	8	7	13	16	20	15	21
08SEP2008	2008	9	8	100	Monday	0	1442	15.6	15.366666667	16.866666667	52	31	21	14	17	9	12	14	17	5	16	23	29	19	33
09SEP2008	2008	9	9	101	Tuesday	0	1443	13.1	14.1	14.366666667	44	18	26	9	9	11	15	11	7	10	16	20	24	21	23
10SEP2008	2008	9	10	102	Wednesday	0	1444	11.7	12.666666667	12.566666667	47	16	31	3	13	14	17	11	5	14	17	17	30	25	22
11SEP2008	2008	9	11	103	Thursday	0	1445	11	11.866666667	10.666666667	49	27	22	17	10	14	8	15	12	11	11	31	18	26	23
12SEP2008	2008	9	12	104	Friday	0	1446	11.3	11.933333333	10.933333333	38	17	21	12	5	5	16	9	8	8	13	17	21	17	21
13SEP2008	2008	9	13	105	Saturday	0	1447	11.3	11.233333333	10.733333333	44	22	22	8	14	16	6	9	13	9	13	24	20	18	26
14SEP2008	2008	9	14	106	Sunday	0	1448	9.8	11.433333333	9	45	23	22	10	13	14	8	8	15	10	12	24	21	18	27
15SEP2008	2008	9	15	107	Monday	0	1449	9.8	10.3	9.6666666667	47	15	32	7	8	14	18	8	7	16	16	21	26	24	23
16SEP2008	2008	9	16	108	Tuesday	0	1450	9	9.1666666667	7.5666666667	39	16	23	11	5	12	11	10	6	16	7	23	16	26	13
17SEP2008	2008	9	17	109	Wednesday	0	1451	7.8	7.9	7.6	44	17	27	6	11	12	15	8	9	15	12	18	26	23	21
18SEP2008	2008	9	18	110	Thursday	0	1452	8.8	9.2333333333	8.6	53	30	23	14	16	14	9	18	12	8	15	28	25	26	27
19SEP2008	2008	9	19	111	Friday	0	1453	10.7	10.533333333	10.266666667	55	27	28	16	11	17	11	16	11	16	12	33	22	32	23
20SEP2008	2008	9	20	112	Saturday	0	1454	10.8	11.366666667	10.933333333	49	29	20	18	11	14	6	14	15	12	8	32	17	26	23
21SEP2008	2008	9	21	113	Sunday	0	1455	14.1	13.933333333	12.666666667	51	26	25	17	9	13	12	11	15	12	13	30	21	23	28
22SEP2008	2008	9	22	114	Monday	0	1456	18.3	19.133333333	18	66	34	32	15	19	15	17	17	17	13	19	30	36	30	36
23SEP2008	2008	9	23	115	Tuesday	0	1457	16.2	16.933333333	15.466666667	44	21	23	11	10	11	12	9	12	14	9	22	22	23	21
24SEP2008	2008	9	24	116	Wednesday	0	1458	17.8	17.133333333	16.466666667	64	26	38	12	14	24	14	9	17	21	17	36	28	30	34
25SEP2008	2008	9	25	117	Thursday	0	1459	16.4	15.433333333	15.8	35	15	20	9	6	8	12	9	6	9	11	17	18	18	17
26SEP2008	2008	9	26	118	Friday	0	1460	16.7	14.833333333	16.033333333	42	19	23	12	7	13	10	13	6	11	12	25	17	24	18
27SEP2008	2008	9	27	119	Saturday	0	1461	15	14.566666667	13.933333333	46	15	31	8	7	15	16	5	10	13	18	23	23	18	28
28SEP2008	2008	9	28	120	Sunday	0	1462	15.3	14.666666667	13.633333333	38		18	12	8	8	10	8	12	12	6	20	18	20	18
29SEP2008	2008	9	29	121	Monday	0	1463	12.5	12.6	12.366666667	54	22	32	10	12	16	16	7	15	20	12	26	28	27	27
30SEP2008	2008	9	30	122	Tuesday	0	1464	12.9	12.966666667	11.633333333	47	28	19	14	14	9	10	16	12	9	10	23	24	25	22
01JUN2009	2009	6	1	1	Monday	0	1465	28.6	26.466666667	27.6	48	29	19	16	13	9	10	11	18	7	12	25	23	18	30
02JUN2009	2009	6	2	2	Tuesday	0	1466	21.6	20.3	22.8	58	29	29	10	19	15	14	14	15	15	14	25	33	29	29
03JUN2009	2009	6	3	3	Wednesday	0	1467	15.5	14.966666667	15.666666667	38	13	25	8	5	10	15	2	11	8	17	18	20	10	28
04JUN2009	2009	6	4	4	Thursday	0	1468	10	9.9333333333	12.266666667	38	20	18	11	9	6	12	10	10	8	10	17	21	18	20
05JUN2009	2009	6	5	5	Friday	0	1469	9.5	9.2333333333	10.566666667	36	19	17	10	9	5	12	7	12	11	6	15	21	18	18
06JUN2009	2009	6	6	6	Saturday	0	1470	11.2	11.333333333	11.5	44	23	21	8	15	10	11	9	14	12	9	18	26	21	23
07JUN2009	2009	6	7	7	Sunday	0	1471	13.5	13.466666667	13.1	40		22	9	9	12	10	8	10	14	8	21	19	22	18
08JUN2009	2009	6	8	8	Monday	0	1472	14.6	14.8	14.633333333	55	29	26	11	18	16	10	16	13	14	12	27	28	30	25
09JUN2009	2009	6	9	9	Tuesday	0	1473	16.7	15.066666667	19.066666667	45	28	17	19	9	8	9	20	8	5	12	27	18	25	20
10JUN2009	2009	6	10	10	Wednesday	0	1474	15	19.133333333	16.866666667	42	18	24	8	10	16	8	7	11	13	11	24	18	20	22
11JUN2009	2009	6	11	11	Thursday	0	1475	22	20.433333333	22.7	47	25	22	10	15	13	9	11	14	13	9	23	24	24	23
12JUN2009	2009	6	12	12	Friday	0	1476	19.8	22.366666667	20.866666667	39	22	17	10	12	11	6	13	9	8	9	21	18	21	18
13JUN2009	2009	6	13	13	Saturday	0	1477	19	14.733333333	19.066666667	25	11	14	5	6	3	11	4	7	7	7	8	17	11	14
14JUN2009	2009	6	14	14	Sunday	0	1478	19.4	16.133333333	18.9	48	31	17	16	15	9	8	15	16	7	10	25	23	22	26
15JUN2009	2009	6	15	15	Monday	0	1479	12.5	12.3	16.133333333	47	20	27	13	7	12	15	11	9	18	9	25	22	29	18
16JUN2009	2009	6	16	16	Tuesday	0	1480	16.1	15.066666667	16.166666667	39	19	20	10	9	10	10	6	13	8	12	20	19	14	25
17JUN2009	2009	6	17	17	Wednesday	0	1481	16.8	15.5	14.9	33	20	13	8	12	7	6	10	10	7	6	15	18	17	16
18JUN2009	2009	6	18	18	Thursday	0	1482	17.2	15.933333333	17.033333333	48	25	23	6	19	12	11	8	17	11	12	18	30	19	29
19JUN2009	2009	6	19	19	Friday	0	1483	17.5	15.7	17.6	33	17	16	10	7	10	6	9	8	10	6	20	13	19	14
20JUN2009	2009	6	20	20	Saturday	0	1484	16.1	15.633333333	17.166666667	33	15	18	3	12	9	9	8	7	10	8	12	21	18	15
21JUN2009	2009	6	21	21	Sunday	0	1485	18.6	17.3	18.733333333	37	23	14	9	14	11	3	16	7	9	5	20	17	25	12
22JUN2009	2009	6	22	22	Monday	0	1486	21.4	20.966666667	20.4	40	22	18	15	7	8	10	13	9	9	9	23	17	22	18
23JUN2009	2009	6	23	23	Tuesday	1	1487	23.1	22.333333333	20.566666667	38	15	23	11	4	15	8	7	8	8	15	26	12	15	23
24JUN2009	2009	6	24	24	Wednesday	1	1488	23.5	23.5	22.633333333	46	24	22	9	15	9	13	11	13	10	12	18	28	21	25
25JUN2009	2009	6	25	25	Thursday	0	1489	23.8	23.5	22.766666667	38	17	21	8	9	17	4	6	11	11	10	25	13	17	21
26JUN2009	2009	6	26	26	Friday	0	1490	22.3	23.133333333	20.333333333	42	24	18	15	9	10	8	9	15	9	9	25	17	18	24
27JUN2009	2009	6	27	27	Saturday	0	1491	18.3	19.6	17.5	50	30	20	12	18	13	7	17	13	12	8	25	25	29	21
28JUN2009	2009	6	28	28	Sunday	0	1492	23.9	23.666666667	20.766666667	47	24	23	13	11	16	7	12	12	9	14	29	18	21	26
29JUN2009	2009	6	29	29	Monday	0	1493	28.2	26.966666667	25.9	56	28	28	13	15	15	13	15	13	14	14	28	28	29	27
30JUN2009	2009	6	30	30	Tuesday	0	1494	26.4	24.666666667	25.033333333	48	27	21	12	15	14	7	15	12	11	10	26	22	26	22
01JUL2009	2009	7	1	31	Wednesday	0	1495	28.6	25.233333333	26.233333333	48	22	26	12	10	11	15	12	10	8	18	23	25	20	28
02JUL2009	2009	7	2	32	Thursday	0	1496	27.1	25.9	25.333333333	37	15	22	7	8	11	11	7	8	12	10	18	19	19	18
03JUL2009	2009	7	3	33	Friday	0	1497	23.3	21.9	20.833333333	47	25	22	9	16	13	9	12	13	12	10	22	25	24	23
04JUL2009	2009	7	4	34	Saturday	0	1498	19.9	19	19.866666667	39	12	27	6	6	13	14	5	7	16	11	19	20	21	18
05JUL2009	2009	7	5	35	Sunday	0	1499	15.4	15.333333333	14.1	42	27	15	13	14	11	4	16	11	8	7	24	18	24	18
06JUL2009	2009	7	6	36	Monday	0	1500	16.7	17.6	15.9	42	18	24	10	8	12	12	8	10	16	8	22	20	24	18
07JUL2009	2009	7	7	37	Tuesday	0	1501	15.6	17.3	17.033333333	47	23	24	10	13	9	15	13	10	10	14	19	28	23	24
08JUL2009	2009	7	8	38	Wednesday	0	1502	23.5	23.566666667	23.866666667	47	24	23	15	9	13	10	11	13	14	9	28	19	25	22
09JUL2009	2009	7	9	39	Thursday	0	1503	20.3	19.366666667	21.533333333	37	18	19	10	8	14	5	7	11	12	7	24	13	19	18
10JUL2009	2009	7	10	40	Friday	0	1504	21.9	20.566666667	21.933333333	35	19	16	8	11	8	8	10	9	7	9	16	19	17	18
11JUL2009	2009	7	11	41	Saturday	0	1505	19.3	19.666666667	22.233333333	36	21	15	8	13	8	7	11	10	6	9	16	20	17	19
12JUL2009	2009	7	12	42	Sunday	0	1506	21.6	19.766666667	21.666666667	35	16	19	8	8	11	8	11	5	8	11	19	16	19	16
13JUL2009	2009	7	13	43	Monday	0	1507	19.6	19.933333333	20.366666667	38	21	17	11	10	11	6	14	7	10	7	22	16	24	14
14JUL2009	2009	7	14	44	Tuesday	0	1508	22.9	21.733333333	22.966666667	42	17	25	10	7	11	14	14	3	11	14	21	21	25	17
15JUL2009	2009	7	15	45	Wednesday	0	1509	25.4	25	25.933333333	35	26	9	17	9	7	2	12	14	6	3	24	11	18	17
16JUL2009	2009	7	16	46	Thursday	0	1510	25.9	25.166666667	24.633333333	39	19	20	5	14	10	10	6	13	9	11	15	24	15	24
17JUL2009	2009	7	17	47	Friday	0	1511	24.6	23	24.7	41	23	18	15	8	10	8	10	13	4	14	25	16	14	27
18JUL2009	2009	7	18	48	Saturday	0	1512	25.3	24.133333333	24.433333333	43	28	15	21	7	6	9	15	13	8	7	27	16	23	20
19JUL2009	2009	7	19	49	Sunday	0	1513	27.4	28.4	27.833333333	43	22	21	11	11	9	12	10	12	9	12	20	23	19	24
20JUL2009	2009	7	20	50	Monday	0	1514	22.2	20.366666667	23.866666667	45	24	21	15	9	11	10	12	12	7	14	26	19	19	26
21JUL2009	2009	7	21	51	Tuesday	0	1515	20	19.833333333	20.5	39	15	24	9	6	11	13	4	11	9	15	20	19	13	26
22JUL2009	2009	7	22	52	Wednesday	0	1516	19.2	18.5	19.333333333	36	17	19	9	8	4	15	10	7	8	11	13	23	18	18
23JUL2009	2009	7	23	53	Thursday	0	1517	23.5	24.2	23.666666667	49	23	26	10	13	11	15	14	9	11	15	21	28	25	24
24JUL2009	2009	7	24	54	Friday	0	1518	24.3	22.4	25.033333333	38	21	17	12	9	9	8	14	7	11	6	21	17	25	13
25JUL2009	2009	7	25	55	Saturday	0	1519	22.6	21.633333333	22.366666667	46	25	21	12	13	10	11	14	11	13	8	22	24	27	19
26JUL2009	2009	7	26	56	Sunday	0	1520	23.2	22.066666667	23.066666667	35	20	15	8	12	10	5	10	10	6	9	18	17	16	19
27JUL2009	2009	7	27	57	Monday	0	1521	22.9	22	22.166666667	37	16	21	7	9	11	10	4	12	8	13	18	19	12	25
28JUL2009	2009	7	28	58	Tuesday	0	1522	23.4	21.966666667	22.566666667	39	22	17	15	7	8	9	12	10	10	7	23	16	22	17
29JUL2009	2009	7	29	59	Wednesday	0	1523	24.2	23	23.2	37	17	20	11	6	7	13	8	9	9	11	18	19	17	20
30JUL2009	2009	7	30	60	Thursday	0	1524	23.7	22.633333333	23.8	37	15	22	8	7	3	19	9	6	13	9	11	26	22	15
31JUL2009	2009	7	31	61	Friday	0	1525	22.6	21.4	25.133333333	36	18	18	11	7	9	9	13	5	10	8	20	16	23	13
01AUG2009	2009	8	1	62	Saturday	0	1526	18.5	18.8	20	33	15	18	8	7	9	9	9	6	9	9	17	16	18	15
02AUG2009	2009	8	2	63	Sunday	0	1527	19.6	20.433333333	19.1	28	10	18	5	5	11	7	5	5	7	11	16	12	12	16
03AUG2009	2009	8	3	64	Monday	0	1528	22.4	21.933333333	21.166666667	45	22	23	11	11	12	11	14	8	12	11	23	22	26	19
04AUG2009	2009	8	4	65	Tuesday	0	1529	22.6	22.366666667	21.1	50	25	25	11	14	12	13	14	11	14	11	23	27	28	22
05AUG2009	2009	8	5	66	Wednesday	0	1530	23.3	22.233333333	20.233333333	41	24	17	12	12	10	7	12	12	6	11	22	19	18	23
06AUG2009	2009	8	6	67	Thursday	0	1531	23.1	23.266666667	21.833333333	40	25	15	15	10	7	8	14	11	5	10	22	18	19	21
07AUG2009	2009	8	7	68	Friday	0	1532	23.7	24	22.366666667	59	37	22	25	12	8	14	19	18	10	12	33	26	29	30
08AUG2009	2009	8	8	69	Saturday	0	1533	24.6	24.333333333	22.8	45	20	25	12	8	16	9	11	9	15	10	28	17	26	19
09AUG2009	2009	8	9	70	Sunday	0	1534	24.9	24.4	23.5	40	24	16	8	16	8	8	10	14	9	7	16	24	19	21
10AUG2009	2009	8	10	71	Monday	0	1535	24.5	24.433333333	24.233333333	41	22	19	10	12	9	10	9	13	10	9	19	22	19	22
11AUG2009	2009	8	11	72	Tuesday	0	1536	24	24.6	23.633333333	50	29	21	17	12	11	10	17	12	12	9	28	22	29	21
12AUG2009	2009	8	12	73	Wednesday	0	1537	20.1	20.466666667	20.966666667	32	18	14	11	7	9	5	8	10	9	5	20	12	17	15
13AUG2009	2009	8	13	74	Thursday	0	1538	18.4	17.333333333	18.633333333	44	23	21	9	14	11	10	10	13	10	11	20	24	20	24
14AUG2009	2009	8	14	75	Friday	0	1539	17.4	17.7	18.5	34	21	13	9	12	4	9	10	11	5	8	13	21	15	19
15AUG2009	2009	8	15	76	Saturday	0	1540	19.8	20	19.1	39	17	22	10	7	13	9	11	6	7	15	23	16	18	21
16AUG2009	2009	8	16	77	Sunday	0	1541	21.6	21.666666667	22.2	48	25	23	13	12	14	9	9	16	11	12	27	21	20	28
17AUG2009	2009	8	17	78	Monday	0	1542	18.7	19.533333333	20.366666667	43	19	24	13	6	10	14	9	10	7	17	23	20	16	27
18AUG2009	2009	8	18	79	Tuesday	0	1543	15.8	17.7	17.533333333	55	33	22	22	11	7	15	14	19	15	7	29	26	29	26
19AUG2009	2009	8	19	80	Wednesday	0	1544	18	18.5	17.2	50	27	23	18	9	10	13	14	13	9	14	28	22	23	27
20AUG2009	2009	8	20	81	Thursday	1	1545	18.3	18.733333333	17.5	27	11	16	6	5	10	6	4	7	12	4	16	11	16	11
21AUG2009	2009	8	21	82	Friday	0	1546	19.2	20.666666667	19.166666667	40	18	22	10	8	11	11	7	11	7	15	21	19	14	26
22AUG2009	2009	8	22	83	Saturday	0	1547	19.6	21	19.566666667	44	20	24	10	10	18	6	14	6	13	11	28	16	27	17
23AUG2009	2009	8	23	84	Sunday	0	1548	20.5	19.166666667	19.766666667	33	11	22	6	5	11	11	5	6	11	11	17	16	16	17
24AUG2009	2009	8	24	85	Monday	0	1549	20.9	20.133333333	19.966666667	33	15	18	8	7	11	7	5	10	8	10	19	14	13	20
25AUG2009	2009	8	25	86	Tuesday	0	1550	21	21.133333333	20.4	38	20	18	12	8	10	8	12	8	6	12	22	16	18	20
26AUG2009	2009	8	26	87	Wednesday	0	1551	22.4	22.066666667	22.7	51	24	27	13	11	10	17	18	6	13	14	23	28	31	20
27AUG2009	2009	8	27	88	Thursday	0	1552	20.8	20.1	20.333333333	42	21	21	10	11	13	8	9	12	7	14	23	19	16	26
28AUG2009	2009	8	28	89	Friday	0	1553	23.9	23.4	21.9	38	15	23	9	6	12	11	8	7	11	12	21	17	19	19
29AUG2009	2009	8	29	90	Saturday	0	1554	22.2	20.366666667	23.166666667	30	13	17	6	7	11	6	6	7	10	7	17	13	16	14
30AUG2009	2009	8	30	91	Sunday	0	1555	19	19	17.7	48	23	25	11	12	8	17	9	14	13	12	19	29	22	26
31AUG2009	2009	8	31	92	Monday	0	1556	18.8	18.666666667	18.9	31	20	11	9	11	3	8	9	11	8	3	12	19	17	14
01SEP2009	2009	9	1	93	Tuesday	0	1557	20.7	20.3	21.5	41	21	20	10	11	11	9	8	13	11	9	21	20	19	22
02SEP2009	2009	9	2	94	Wednesday	0	1558	22.6	22.366666667	22.1	48	21	27	12	9	15	12	10	11	10	17	27	21	20	28
03SEP2009	2009	9	3	95	Thursday	0	1559	18.8	18.8	23.066666667	29	18	11	10	8	7	4	15	3	7	4	17	12	22	7
04SEP2009	2009	9	4	96	Friday	0	1560	19.9	20.533333333	20.5	40	19	21	9	10	13	8	13	6	13	8	22	18	26	14
05SEP2009	2009	9	5	97	Saturday	0	1561	17	19.866666667	16.733333333	44	29	15	11	18	6	9	15	14	6	9	17	27	21	23
06SEP2009	2009	9	6	98	Sunday	0	1562	17.2	16.6	16.366666667	45	22	23	11	11	13	10	10	12	12	11	24	21	22	23
07SEP2009	2009	9	7	99	Monday	0	1563	20	19.333333333	19.033333333	47	28	19	12	16	10	9	10	18	10	9	22	25	20	27
08SEP2009	2009	9	8	100	Tuesday	0	1564	17.9	18.333333333	19.4	63	27	36	14	13	21	15	15	12	25	11	35	28	40	23
09SEP2009	2009	9	9	101	Wednesday	0	1565	22.3	21.466666667	22.733333333	40	18	22	7	11	12	10	9	9	9	13	19	21	18	22
10SEP2009	2009	9	10	102	Thursday	0	1566	17.2	18	20.466666667	38	19	19	7	12	9	10	9	10	5	14	16	22	14	24
11SEP2009	2009	9	11	103	Friday	0	1567	17.8	17.366666667	18.3	44	19	25	11	8	14	11	11	8	13	12	25	19	24	20
12SEP2009	2009	9	12	104	Saturday	0	1568	18.2	17.966666667	17.933333333	45	28	17	10	18	10	7	12	16	10	7	20	25	22	23
13SEP2009	2009	9	13	105	Sunday	0	1569	16.3	18.4	14.566666667	43	22	21	9	13	11	10	9	13	9	12	20	23	18	25
14SEP2009	2009	9	14	106	Monday	0	1570	15.4	16.066666667	14.3	49	29	20	13	16	13	7	16	13	13	7	26	23	29	20
15SEP2009	2009	9	15	107	Tuesday	0	1571	17.7	17.5	17.233333333	53	21	32	9	12	18	14	11	10	17	15	27	26	28	25
16SEP2009	2009	9	16	108	Wednesday	0	1572	17.8	17.966666667	16.666666667	40	20	20	10	10	10	10	10	10	11	9	20	20	21	19
17SEP2009	2009	9	17	109	Thursday	0	1573	15.3	15.133333333	15.1	43	21	22	13	8	12	10	9	12	9	13	25	18	18	25
18SEP2009	2009	9	18	110	Friday	0	1574	16	16.333333333	13.866666667	44	22	22	9	13	12	10	14	8	12	10	21	23	26	18
19SEP2009	2009	9	19	111	Saturday	0	1575	19.4	18.866666667	18.033333333	40	16	24	7	9	12	12	10	6	6	18	19	21	16	24
20SEP2009	2009	9	20	112	Sunday	0	1576	18.9	19.133333333	18.766666667	41	21	20	14	7	6	14	9	12	11	9	20	21	20	21
21SEP2009	2009	9	21	113	Monday	0	1577	17.1	17.466666667	18.166666667	45	21	24	11	10	9	15	14	7	10	14	20	25	24	21
22SEP2009	2009	9	22	114	Tuesday	0	1578	16.8	17.266666667	16.166666667	38	19	19	9	10	8	11	10	9	8	11	17	21	18	20
23SEP2009	2009	9	23	115	Wednesday	0	1579	16	16.133333333	16.7	47	23	24	9	14	11	13	12	11	12	12	20	27	24	23
24SEP2009	2009	9	24	116	Thursday	0	1580	16.4	15.933333333	15.466666667	39	23	16	7	16	7	9	11	12	5	11	14	25	16	23
25SEP2009	2009	9	25	117	Friday	0	1581	11.8	13.4	11.533333333	43	20	23	10	10	10	13	12	8	8	15	20	23	20	23
26SEP2009	2009	9	26	118	Saturday	0	1582	15.5	15.733333333	15.466666667	37	22	15	12	10	9	6	14	8	9	6	21	16	23	14
27SEP2009	2009	9	27	119	Sunday	0	1583	15.6	15.966666667	15.6	44	20	24	7	13	8	16	6	14	6	18	15	29	12	32
28SEP2009	2009	9	28	120	Monday	0	1584	15.1	14.5	13.733333333	48	28	20	12	16	10	10	16	12	8	12	22	26	24	24
29SEP2009	2009	9	29	121	Tuesday	0	1585	10.4	11.133333333	10.8	44	29	15	16	13	8	7	8	21	10	5	24	20	18	26
30SEP2009	2009	9	30	122	Wednesday	0	1586	8.4	10.966666667	9.7333333333	37	21	16	10	11	8	8	9	12	6	10	18	19	15	22
01JUN2010	2010	6	1	1	Tuesday	0	1587	18.9	17.366666667	20.833333333	40	16	24	9	7	13	11	9	7	10	14	22	18	19	21
02JUN2010	2010	6	2	2	Wednesday	0	1588	20.7	20.866666667	19.066666667	40	16	24	8	8	12	12	9	7	11	13	20	20	20	20
03JUN2010	2010	6	3	3	Thursday	0	1589	23.8	21.933333333	20.466666667	50	17	33	8	9	13	20	9	8	13	20	21	29	22	28
04JUN2010	2010	6	4	4	Friday	0	1590	18.9	16.6	18.3	33	24	9	14	10	6	3	13	11	6	3	20	13	19	14
05JUN2010	2010	6	5	5	Saturday	0	1591	16.8	14.433333333	16.533333333	37	21	16	8	13	10	6	9	12	7	9	18	19	16	21
06JUN2010	2010	6	6	6	Sunday	0	1592	16.8	17.966666667	17.866666667	31	15	16	6	9	10	6	6	9	8	8	16	15	14	17
07JUN2010	2010	6	7	7	Monday	0	1593	21.4	19.166666667	20.366666667	39	23	16	13	10	11	5	15	8	5	11	24	15	20	19
08JUN2010	2010	6	8	8	Tuesday	0	1594	16.2	16.366666667	16.533333333	35	19	16	11	8	7	9	8	11	5	11	18	17	13	22
09JUN2010	2010	6	9	9	Wednesday	0	1595	18.9	16.7	17.2	47	28	19	11	17	8	11	11	17	7	12	19	28	18	29
10JUN2010	2010	6	10	10	Thursday	0	1596	20.2	19.966666667	19.233333333	32	19	13	7	12	6	7	6	13	6	7	13	19	12	20
11JUN2010	2010	6	11	11	Friday	0	1597	20	19.8	21.766666667	28	15	13	10	5	6	7	7	8	7	6	16	12	14	14
12JUN2010	2010	6	12	12	Saturday	0	1598	20.1	17.566666667	21.233333333	55	28	27	14	14	12	15	15	13	15	12	26	29	30	25
13JUN2010	2010	6	13	13	Sunday	0	1599	13.9	13.366666667	15.066666667	57	23	34	11	12	21	13	7	16	16	18	32	25	23	34
14JUN2010	2010	6	14	14	Monday	0	1600	15.6	14.566666667	15.766666667	47	19	28	13	6	11	17	11	8	9	19	24	23	20	27
15JUN2010	2010	6	15	15	Tuesday	0	1601	18.4	16.533333333	17.333333333	43	19	24	8	11	14	10	8	11	13	11	22	21	21	22
16JUN2010	2010	6	16	16	Wednesday	0	1602	17.1	16	15.8	32	17	15	10	7	5	10	8	9	10	5	15	17	18	14
17JUN2010	2010	6	17	17	Thursday	0	1603	19.7	17.433333333	18.566666667	47	16	31	9	7	19	12	9	7	13	18	28	19	22	25
18JUN2010	2010	6	18	18	Friday	0	1604	20.6	20.266666667	20.233333333	29	17	12	11	6	7	5	11	6	7	5	18	11	18	11
19JUN2010	2010	6	19	19	Saturday	0	1605	22.1	21.3	22.466666667	31	14	17	11	3	10	7	9	5	12	5	21	10	21	10
20JUN2010	2010	6	20	20	Sunday	0	1606	18.1	17.466666667	19.066666667	42	22	20	17	5	12	8	13	9	12	8	29	13	25	17
21JUN2010	2010	6	21	21	Monday	0	1607	15.7	15.2	16.7	45	23	22	11	12	10	12	11	12	8	14	21	24	19	26
22JUN2010	2010	6	22	22	Tuesday	0	1608	16.1	16.866666667	13.066666667	48	27	21	10	17	8	13	10	17	7	14	18	30	17	31
23JUN2010	2010	6	23	23	Wednesday	1	1609	21.7	20.833333333	18.433333333	48	28	20	12	16	6	14	9	19	8	12	18	30	17	31
24JUN2010	2010	6	24	24	Thursday	1	1610	23.3	22.166666667	19.333333333	40	18	22	8	10	12	10	10	8	11	11	20	20	21	19
25JUN2010	2010	6	25	25	Friday	0	1611	21.6	19.966666667	24.4	42	18	24	9	9	12	12	9	9	11	13	21	21	20	22
26JUN2010	2010	6	26	26	Saturday	0	1612	23.2	21.766666667	22.7	32	19	13	9	10	7	6	7	12	6	7	16	16	13	19
27JUN2010	2010	6	27	27	Sunday	0	1613	21	18.933333333	20.466666667	37	21	16	10	11	9	7	8	13	7	9	19	18	15	22
28JUN2010	2010	6	28	28	Monday	0	1614	24.6	23.433333333	24.3	47	25	22	7	18	6	16	10	15	10	12	13	34	20	27
29JUN2010	2010	6	29	29	Tuesday	0	1615	26.2	23.9	24.8	40	19	21	10	9	11	10	11	8	12	9	21	19	23	17
30JUN2010	2010	6	30	30	Wednesday	0	1616	27.1	26.6	27.2	46	27	19	16	11	9	10	13	14	8	11	25	21	21	25
01JUL2010	2010	7	1	31	Thursday	0	1617	23.8	23.1	25.7	55	25	30	10	15	16	14	9	16	11	19	26	29	20	35
02JUL2010	2010	7	2	32	Friday	0	1618	23.2	22.166666667	21.433333333	47	19	28	11	8	13	15	6	13	14	14	24	23	20	27
03JUL2010	2010	7	3	33	Saturday	0	1619	25.8	25.266666667	23.533333333	45	24	21	9	15	11	10	8	16	6	15	20	25	14	31
04JUL2010	2010	7	4	34	Sunday	0	1620	26.7	26.766666667	25.633333333	34	20	14	9	11	7	7	12	8	7	7	16	18	19	15
05JUL2010	2010	7	5	35	Monday	0	1621	29.5	28.4	28.766666667	52	27	25	13	14	11	14	14	13	12	13	24	28	26	26
06JUL2010	2010	7	6	36	Tuesday	0	1622	29.3	28.133333333	29.133333333	50	32	18	19	13	8	10	16	16	7	11	27	23	23	27
07JUL2010	2010	7	7	37	Wednesday	0	1623	25.2	24.366666667	26.033333333	37	23	14	9	14	4	10	6	17	4	10	13	24	10	27
08JUL2010	2010	7	8	38	Thursday	0	1624	27.6	25.566666667	27.866666667	51	24	27	10	14	14	13	11	13	15	12	24	27	26	25
09JUL2010	2010	7	9	39	Friday	0	1625	27.2	25.766666667	26.933333333	41	18	22	7	11	8	14	7	11	9	13	15	25	16	24
10JUL2010	2010	7	10	40	Saturday	0	1626	28.2	26.633333333	28.366666667	48	24	24	17	7	15	9	11	13	9	15	32	16	20	28
11JUL2010	2010	7	11	41	Sunday	0	1627	30.9	28.933333333	30.633333333	47	26	21	12	14	12	9	9	17	5	16	24	23	14	33
12JUL2010	2010	7	12	42	Monday	0	1628	32.7	32	31.6	46	24	22	9	15	11	11	9	15	10	12	20	26	19	27
13JUL2010	2010	7	13	43	Tuesday	0	1629	31.6	32.366666667	31.9	43	19	24	11	8	12	12	12	7	12	12	23	20	24	19
14JUL2010	2010	7	14	44	Wednesday	0	1630	31	30.8	31.433333333	53	29	24	15	14	10	14	9	20	11	13	25	28	20	33
15JUL2010	2010	7	15	45	Thursday	0	1631	31.5	30.933333333	32.1	73	24	48	9	15	24	24	12	12	19	29	33	39	31	41
16JUL2010	2010	7	16	46	Friday	0	1632	28.7	27.733333333	29.6	57	29	28	12	17	14	14	15	14	16	12	26	31	31	26
17JUL2010	2010	7	17	47	Saturday	0	1633	28.1	27.766666667	27	48	18	30	7	11	17	13	7	11	16	14	24	24	23	25
18JUL2010	2010	7	18	48	Sunday	0	1634	30.1	26.866666667	30.066666667	40	23	17	9	14	8	9	10	13	6	11	17	23	16	24
19JUL2010	2010	7	19	49	Monday	0	1635	25.6	24.366666667	25.066666667	52	23	29	13	10	13	16	9	14	11	18	26	26	20	32
20JUL2010	2010	7	20	50	Tuesday	0	1636	26.6	25.066666667	25.966666667	33	14	19	8	6	9	10	7	7	8	11	17	16	15	18
21JUL2010	2010	7	21	51	Wednesday	0	1637	27.7	26.733333333	28.066666667	38	24	14	14	10	8	6	13	11	7	7	22	16	20	18
22JUL2010	2010	7	22	52	Thursday	0	1638	29.7	29.066666667	30.666666667	40	13	27	4	9	15	12	6	7	16	11	19	21	22	18
23JUL2010	2010	7	23	53	Friday	0	1639	26.6	26.333333333	29.833333333	33	17	16	8	9	5	11	8	9	7	9	13	20	15	18
24JUL2010	2010	7	24	54	Saturday	0	1640	24.2	21.766666667	28.333333333	32	14	18	5	9	9	9	5	9	12	6	14	18	17	15
25JUL2010	2010	7	25	55	Sunday	0	1641	29.1	30.966666667	31.733333333	55	23	32	12	11	18	14	10	13	14	18	30	25	24	31
26JUL2010	2010	7	26	56	Monday	0	1642	29.9	28.533333333	31.7	32	10	22	3	7	14	8	6	4	5	17	17	15	11	21
27JUL2010	2010	7	27	57	Tuesday	0	1643	30.5	26.066666667	31.466666667	38	15	23	9	6	12	11	4	11	11	12	21	17	15	23
28JUL2010	2010	7	28	58	Wednesday	0	1644	32	29.133333333	32.8	43	16	27	6	10	13	14	7	9	14	13	19	24	21	22
29JUL2010	2010	7	29	59	Thursday	0	1645	27.5	26.366666667	28.366666667	42	17	25	8	9	15	10	5	12	14	11	23	19	19	23
30JUL2010	2010	7	30	60	Friday	0	1646	23.9	23.9	25.3	33		22	5	6	9	13	7	4	10	12	14	19	17	16
31JUL2010	2010	7	31	61	Saturday	0	1647	23.7	22.833333333	24.766666667	33	13	20	4	9	11	9	7	6	10	10	15	18	17	16
01AUG2010	2010	8	1	62	Sunday	0	1648	25.6	23.433333333	25.033333333	31	15	16	5	10	6	10	5	10	6	10	11	20	11	20
02AUG2010	2010	8	2	63	Monday	0	1649	26.7	26.3	25.2	38	15	23	7	8	16	7	10	5	12	11	23	15	22	16
03AUG2010	2010	8	3	64	Tuesday	0	1650	27.8	24.933333333	28.633333333	33	17	16	9	8	8	8	8	9	8	8	17	16	16	17
04AUG2010	2010	8	4	65	Wednesday	0	1651	26.7	24.4	30.733333333	40	19	21	13	6	13	8	11	8	9	12	26	14	20	20
05AUG2010	2010	8	5	66	Thursday	0	1652	20.9	20.533333333	21.1	38	16	22	8	8	8	14	6	10	11	11	16	22	17	21
06AUG2010	2010	8	6	67	Friday	0	1653	27.7	25.333333333	27.233333333	35	13	22	5	8	11	11	7	6	12	10	16	19	19	16
07AUG2010	2010	8	7	68	Saturday	0	1654	33.4	29.7	33.6	38	16	22	6	10	10	12	6	10	10	12	16	22	16	22
08AUG2010	2010	8	8	69	Sunday	0	1655	31.6	29.033333333	34	42	22	20	4	18	9	11	8	14	11	9	13	29	19	23
09AUG2010	2010	8	9	70	Monday	0	1656	24.4	23.533333333	25.533333333	49	28	21	14	14	16	5	10	18	13	8	30	19	23	26
10AUG2010	2010	8	10	71	Tuesday	0	1657	23.6	21.6	25.6	27	10	17	5	5	7	10	3	7	6	11	12	15	9	18
11AUG2010	2010	8	11	72	Wednesday	0	1658	25.1	23.333333333	25.2	43	26	17	15	11	7	10	11	15	7	10	22	21	18	25
12AUG2010	2010	8	12	73	Thursday	0	1659	28	27.466666667	27.7	41	14	27	5	9	15	12	6	8	11	16	20	21	17	24
13AUG2010	2010	8	13	74	Friday	0	1660	29.8	29.633333333	30	46	26	20	14	12	8	12	8	18	9	11	22	24	17	29
14AUG2010	2010	8	14	75	Saturday	0	1661	29.3	28.3	31.366666667	35	16	19	7	9	10	9	8	8	3	16	17	18	11	24
15AUG2010	2010	8	15	76	Sunday	0	1662	27.3	26.666666667	29.4	47	14	33	10	4	16	17	7	7	11	22	26	21	18	29
16AUG2010	2010	8	16	77	Monday	0	1663	25.4	24.4	24.533333333	30	14	16	6	8	6	10	5	9	5	11	12	18	10	20
17AUG2010	2010	8	17	78	Tuesday	0	1664	25.3	24.766666667	24.666666667	45	23	22	12	11	10	12	10	13	11	11	22	23	21	24
18AUG2010	2010	8	18	79	Wednesday	0	1665	21.8	21.566666667	22.266666667	36	23	13	9	14	7	6	7	16	10	3	16	20	17	19
19AUG2010	2010	8	19	80	Thursday	0	1666	19.9	18.966666667	18.266666667	44	23	21	14	9	10	11	10	13	9	12	24	20	19	25
20AUG2010	2010	8	20	81	Friday	1	1667	21.5	21.133333333	20.266666667	49	25	24	14	11	15	9	14	11	11	13	29	20	25	24
21AUG2010	2010	8	21	82	Saturday	0	1668	21.5	20.833333333	20.533333333	38	18	20	8	10	6	14	10	8	11	9	14	24	21	17
22AUG2010	2010	8	22	83	Sunday	0	1669	22.8	21.9	22.566666667	41	18	23	15	3	13	10	11	7	12	11	28	13	23	18
23AUG2010	2010	8	23	84	Monday	0	1670	21.1	20.4	21.166666667	42	12	30	6	6	13	17	4	8	12	18	19	23	16	26
24AUG2010	2010	8	24	85	Tuesday	0	1671	21	21.166666667	21.3	41	21	20	11	10	10	10	9	12	9	11	21	20	18	23
25AUG2010	2010	8	25	86	Wednesday	0	1672	18.6	19.4	19.033333333	48	25	23	8	17	12	11	9	16	9	14	20	28	18	30
26AUG2010	2010	8	26	87	Thursday	0	1673	20.3	19.433333333	18.466666667	39	19	20	11	8	12	8	8	11	14	6	23	16	22	17
27AUG2010	2010	8	27	88	Friday	0	1674	17.3	17.533333333	18.766666667	42	23	19	13	10	6	13	14	9	7	12	19	23	21	21
28AUG2010	2010	8	28	89	Saturday	0	1675	19.2	17.7	15.866666667	48	30	17	10	20	8	9	11	19	6	11	18	29	17	30
29AUG2010	2010	8	29	90	Sunday	0	1676	15.1	15.5	13.4	43	21	22	12	9	12	10	13	8	11	11	24	19	24	19
30AUG2010	2010	8	30	91	Monday	0	1677	14.8	15.4	14.433333333	47	22	25	16	6	13	12	14	8	14	11	29	18	28	19
31AUG2010	2010	8	31	92	Tuesday	0	1678	15.4	17.433333333	15.666666667	40	22	18	12	10	9	9	8	14	7	11	21	19	15	25
01SEP2010	2010	9	1	93	Wednesday	0	1679	18.6	18.3	17.4	40	18	22	7	11	8	14	10	8	8	14	15	25	18	22
02SEP2010	2010	9	2	94	Thursday	0	1680	12.9	13.633333333	12.5	40	20	20	12	8	14	6	7	13	13	7	26	14	20	20
03SEP2010	2010	9	3	95	Friday	0	1681	10	11.466666667	9.4333333333	32	22	10	5	17	4	6	8	14	4	6	9	23	12	20
04SEP2010	2010	9	4	96	Saturday	0	1682	13.2	12.766666667	12	46	25	21	16	9	12	9	13	12	10	11	28	18	23	23
05SEP2010	2010	9	5	97	Sunday	0	1683	15.2	14.733333333	14.433333333	37	22	15	9	13	7	8	10	12	7	8	16	21	17	20
06SEP2010	2010	9	6	98	Monday	0	1684	17.2	16.633333333	16.166666667	44	24	20	13	11	9	11	13	11	7	13	22	22	20	24
07SEP2010	2010	9	7	99	Tuesday	0	1685	17.6	18.4	16.966666667	36	15	21	6	9	8	13	5	10	12	9	14	22	17	19
08SEP2010	2010	9	8	100	Wednesday	0	1686	16.5	16.066666667	16.133333333	37	21	16	12	9	9	7	9	12	7	9	21	16	16	21
09SEP2010	2010	9	9	101	Thursday	0	1687	19.3	19.566666667	18.7	33	17	16	11	6	10	6	7	10	6	10	21	12	13	20
10SEP2010	2010	9	10	102	Friday	0	1688	16.7	16.6	17.533333333	45	25	20	10	15	10	10	14	11	10	10	20	25	24	21
11SEP2010	2010	9	11	103	Saturday	0	1689	14.6	15.166666667	14.966666667	37	13	24	8	5	9	15	6	7	12	12	17	20	18	19
12SEP2010	2010	9	12	104	Sunday	0	1690	16.5	16.766666667	17.133333333	38	19	19	12	7	11	8	5	14	10	9	23	15	15	23
13SEP2010	2010	9	13	105	Monday	0	1691	19.2	19.333333333	18.733333333	34	14	20	8	6	10	10	9	5	5	15	18	16	14	20
14SEP2010	2010	9	14	106	Tuesday	0	1692	19.4	17.666666667	20.033333333	49	29	20	13	16	10	10	16	13	12	8	23	26	28	21
15SEP2010	2010	9	15	107	Wednesday	0	1693	14.2	14.8	15.1	41	22	19	11	11	10	9	9	13	7	12	21	20	16	25
16SEP2010	2010	9	16	108	Thursday	0	1694	16	16.466666667	16.4	37	18	19	11	7	9	10	8	10	10	9	20	17	18	19
17SEP2010	2010	9	17	109	Friday	0	1695	13.4	15	15.033333333	43	22	21	12	10	7	14	9	13	7	14	19	24	16	27
18SEP2010	2010	9	18	110	Saturday	0	1696	12.7	14.133333333	13.066666667	33	15	18	6	9	9	9	7	8	7	11	15	18	14	19
19SEP2010	2010	9	19	111	Sunday	0	1697	12.8	13.866666667	13.866666667	42	25	17	15	10	7	10	10	15	6	11	22	20	16	26
20SEP2010	2010	9	20	112	Monday	0	1698	14.9	15.866666667	14.733333333	39	22	17	11	11	8	9	13	9	6	11	19	20	19	20
21SEP2010	2010	9	21	113	Tuesday	0	1699	13.3	12.666666667	15.566666667	54	32	22	12	20	11	11	11	21	7	15	23	31	18	36
22SEP2010	2010	9	22	114	Wednesday	0	1700	14.5	12.666666667	14.8	38	20	18	13	7	12	6	10	10	10	8	25	13	20	18
23SEP2010	2010	9	23	115	Thursday	0	1701	14.7	14.566666667	14.733333333	54	21	33	6	15	14	19	10	11	14	19	20	34	24	30
24SEP2010	2010	9	24	116	Friday	0	1702	17.8	17.766666667	17.333333333	43	26	17	9	17	8	9	10	16	10	7	17	26	20	23
25SEP2010	2010	9	25	117	Saturday	0	1703	20.8	20.166666667	19.766666667	45	21	24	16	5	12	12	12	9	9	15	28	17	21	24
26SEP2010	2010	9	26	118	Sunday	0	1704	14.4	14.4	16.733333333	45	22	23	16	6	12	11	12	10	8	15	28	17	20	25
27SEP2010	2010	9	27	119	Monday	0	1705	10.1	11.3	11.933333333	26	15	11	8	7	5	6	6	9	5	6	13	13	11	15
28SEP2010	2010	9	28	120	Tuesday	0	1706	9.4	10.033333333	8.7	38	16	22	7	9	9	13	7	9	8	14	16	22	15	23
29SEP2010	2010	9	29	121	Wednesday	0	1707	10.3	10.8	9.1333333333	46	24	22	12	12	14	8	11	13	11	11	26	20	22	24
30SEP2010	2010	9	30	122	Thursday	0	1708	12	11.933333333	10.766666667	37	21	16	5	16	10	6	8	13	8	8	15	22	16	21
01JUN2011	2011	6	1	1	Wednesday	0	1709	29	28.1	27.833333333	36	17	19	6	11	7	12	6	11	7	12	13	23	13	23
02JUN2011	2011	6	2	2	Thursday	0	1710	26	20.666666667	24.266666667	45	27	18	9	18	8	10	10	17	10	8	17	28	20	25
03JUN2011	2011	6	3	3	Friday	0	1711	23.8	21.7	22.4	30	13	17	5	8	9	8	1	12	14	3	14	16	15	15
04JUN2011	2011	6	4	4	Saturday	0	1712	24.1	21.266666667	22.433333333	46	27	19	12	15	10	9	10	17	8	11	22	24	18	28
05JUN2011	2011	6	5	5	Sunday	0	1713	24.7	22.4	23.133333333	39	18	21	11	7	12	9	8	10	9	12	23	16	17	22
06JUN2011	2011	6	6	6	Monday	0	1714	27.6	27.866666667	27	46	22	23	9	13	11	12	15	7	9	14	20	25	24	21
07JUN2011	2011	6	7	7	Tuesday	0	1715	29.2	30.2	28.833333333	40	16	24	6	10	9	15	8	8	9	15	15	25	17	23
08JUN2011	2011	6	8	8	Wednesday	0	1716	27.9	29.6	27.066666667	34	21	13	8	13	9	4	10	11	6	7	17	17	16	18
09JUN2011	2011	6	9	9	Thursday	0	1717	26.5	27.066666667	26.2	33	13	20	10	3	9	11	9	4	11	9	19	14	20	13
10JUN2011	2011	6	10	10	Friday	0	1718	29.5	28.3	27.433333333	54	27	27	16	11	15	12	12	15	10	17	31	23	22	32
11JUN2011	2011	6	11	11	Saturday	0	1719	29.5	28.3	27.966666667	46	20	26	11	9	15	11	10	10	11	15	26	20	21	25
12JUN2011	2011	6	12	12	Sunday	1	1720	28	27.233333333	26.5	41	21	20	8	13	6	14	11	10	8	12	14	27	19	22
13JUN2011	2011	6	13	13	Monday	0	1721	23.8	21.866666667	23.266666667	42	21	21	12	9	14	7	8	13	12	9	26	16	20	22
14JUN2011	2011	6	14	14	Tuesday	0	1722	19.3	17.833333333	18.433333333	39	24	15	16	8	10	5	13	11	9	6	26	13	22	17
15JUN2011	2011	6	15	15	Wednesday	0	1723	18.6	18.266666667	16.7	25	12	13	7	5	5	8	6	6	6	7	12	13	12	13
16JUN2011	2011	6	16	16	Thursday	0	1724	18.2	17.9	17.766666667	33	10	23	2	8	13	10	4	6	11	12	15	18	15	18
17JUN2011	2011	6	17	17	Friday	0	1725	20.7	20.366666667	20.866666667	42	14	28	6	8	14	14	6	8	12	16	20	22	18	24
18JUN2011	2011	6	18	18	Saturday	0	1726	19.6	18.266666667	19.966666667	31	17	14	7	10	8	6	10	7	6	8	15	16	16	15
19JUN2011	2011	6	19	19	Sunday	0	1727	16.5	16.866666667	18.566666667	37	21	16	7	14	9	7	4	17	9	7	16	21	13	24
20JUN2011	2011	6	20	20	Monday	0	1728	18.7	17.866666667	18.233333333	41	24	17	13	11	10	7	12	12	7	10	23	18	19	22
21JUN2011	2011	6	21	21	Tuesday	0	1729	19.3	18.266666667	18.8	36	22	14	11	11	9	5	12	10	6	8	20	16	18	18
22JUN2011	2011	6	22	22	Wednesday	0	1730	18.1	18.7	19.733333333	28	15	13	9	6	7	6	6	9	6	7	16	12	12	16
23JUN2011	2011	6	23	23	Thursday	1	1731	18.8	17.733333333	20.233333333	52	26	26	12	14	16	10	7	19	14	12	28	24	21	31
24JUN2011	2011	6	24	24	Friday	1	1732	21	19.366666667	20.766666667	43	18	25	9	9	10	15	11	7	14	11	19	24	25	18
25JUN2011	2011	6	25	25	Saturday	0	1733	18.7	18.533333333	18.2	39	23	16	6	17	11	5	9	14	9	7	17	22	18	21
26JUN2011	2011	6	26	26	Sunday	0	1734	21	18.433333333	19.6	30	25		7	18	3	2	6	19	2	3	10	20	8	22
27JUN2011	2011	6	27	27	Monday	0	1735	22.4	20.466666667	21.866666667	28	16	11	8	8	5	6	8	8	7	4	13	14	15	12
28JUN2011	2011	6	28	28	Tuesday	0	1736	25.6	25.566666667	24.033333333	45	27	18	14	13	9	9	13	14	8	10	23	22	21	24
29JUN2011	2011	6	29	29	Wednesday	0	1737	25.5	25.7	21.633333333	42	22	20	12	10	8	12	13	9	11	9	20	22	24	18
30JUN2011	2011	6	30	30	Thursday	0	1738	28.6	28.766666667	28.833333333	36	21	15	12	9	6	9	12	9	6	9	18	18	18	18
01JUL2011	2011	7	1	31	Friday	0	1739	28.8	29.133333333	27.7	53	29	24	13	16	12	12	17	12	12	12	25	28	29	24
02JUL2011	2011	7	2	32	Saturday	0	1740	29.5	29.466666667	29.733333333	42	26	16	15	11	11	5	12	14	5	11	26	16	17	25
03JUL2011	2011	7	3	33	Sunday	0	1741	26.5	25.566666667	25.366666667	37	18	19	4	14	11	8	6	12	7	12	15	22	13	24
04JUL2011	2011	7	4	34	Monday	0	1742	24.2	23.3	23.4	39	17	22	12	5	8	14	9	8	6	16	20	19	15	24
05JUL2011	2011	7	5	35	Tuesday	0	1743	22.1	21.033333333	21.533333333	41	16	25	12	4	8	17	9	7	11	14	20	21	20	21
06JUL2011	2011	7	6	36	Wednesday	0	1744	25	25.133333333	22.933333333	36	17	19	11	6	9	10	9	8	9	10	20	16	18	18
07JUL2011	2011	7	7	37	Thursday	0	1745	25.3	25.733333333	26.066666667	39	20	19	10	10	6	13	13	7	8	11	16	23	21	18
08JUL2011	2011	7	8	38	Friday	0	1746	29.3	28.9	27.833333333	40	21	19	9	12	10	9	11	10	7	12	19	21	18	22
09JUL2011	2011	7	9	39	Saturday	0	1747	29.6	26.533333333	28.333333333	42	23	19	15	8	10	9	12	11	9	10	25	17	21	21
10JUL2011	2011	7	10	40	Sunday	0	1748	27.1	25.266666667	26.133333333	37	19	18	8	11	4	14	6	13	6	12	12	25	12	25
11JUL2011	2011	7	11	41	Monday	0	1749	28.9	27.3	28.633333333	36	20	16	15	5	8	8	15	5	9	7	23	13	24	12
12JUL2011	2011	7	12	42	Tuesday	0	1750	23.3	22.566666667	23.966666667	49	24	25	10	14	9	16	12	12	11	14	19	30	23	26
13JUL2011	2011	7	13	43	Wednesday	0	1751	22.6	21.466666667	22.966666667	31	16	14	10	6	6	8	11	5	7	7	16	14	18	12
14JUL2011	2011	7	14	44	Thursday	0	1752	23.1	21.466666667	23.233333333	31	14	17	7	7	8	9	7	7	8	9	15	16	15	16
15JUL2011	2011	7	15	45	Friday	0	1753	21.6	21.266666667	21.133333333	40	18	22	5	13	11	11	5	13	8	14	16	24	13	27
16JUL2011	2011	7	16	46	Saturday	0	1754	21.3	20.7	22.4	41	20	21	8	12	14	7	11	9	6	15	22	19	17	24
17JUL2011	2011	7	17	47	Sunday	0	1755	21.8	21.733333333	22.633333333	48	29	19	13	16	9	10	13	16	12	7	22	26	25	23
18JUL2011	2011	7	18	48	Monday	0	1756	26	27.133333333	25.8	40	19	21	8	11	9	12	10	9	11	10	17	23	21	19
19JUL2011	2011	7	19	49	Tuesday	0	1757	22.9	23.666666667	26.166666667	41	22	19	12	10	8	11	10	12	11	8	20	21	21	20
20JUL2011	2011	7	20	50	Wednesday	0	1758	25.2	24.2	26.333333333	44	24	20	13	11	12	8	5	19	7	13	25	19	12	32
21JUL2011	2011	7	21	51	Thursday	0	1759	31	31.1	30.566666667	49	24	25	13	11	11	14	14	10	6	19	24	25	20	29
22JUL2011	2011	7	22	52	Friday	0	1760	30.7	31.5	30.266666667	43	19	24	9	10	14	10	11	8	13	11	23	20	24	19
23JUL2011	2011	7	23	53	Saturday	0	1761	27.5	27.933333333	27.433333333	34	21	13	11	10	8	5	14	7	7	6	19	15	21	13
24JUL2011	2011	7	24	54	Sunday	0	1762	23	22.066666667	22.3	39	21	17	11	10	11	6	8	13	8	9	22	16	16	22
25JUL2011	2011	7	25	55	Monday	0	1763	24.8	24.9	24.966666667	37	16	21	5	11	13	8	5	11	11	10	18	19	16	21
26JUL2011	2011	7	26	56	Tuesday	0	1764	28.2	26.766666667	28.533333333	39	21	18	10	11	6	12	11	10	10	8	16	23	21	18
27JUL2011	2011	7	27	57	Wednesday	0	1765	29.6	28.033333333	29.5	45	25	20	12	13	12	8	11	14	8	12	24	21	19	26
28JUL2011	2011	7	28	58	Thursday	0	1766	29.1	24.933333333	28.366666667	34	15	19	8	7	10	9	10	5	5	14	18	16	15	19
29JUL2011	2011	7	29	59	Friday	0	1767	23	23	23.7	41	16	25	5	11	13	12	6	10	17	8	18	23	23	18
30JUL2011	2011	7	30	60	Saturday	0	1768	21.6	20.766666667	22.633333333	40	21	19	10	11	12	7	8	13	9	10	22	18	17	23
31JUL2011	2011	7	31	61	Sunday	0	1769	22.3	22.133333333	22.4	54	27	27	11	16	12	15	12	15	11	16	23	31	23	31
01AUG2011	2011	8	1	62	Monday	0	1770	20.3	20.566666667	19.7	36	18	18	12	6	10	8	10	8	8	10	22	14	18	18
02AUG2011	2011	8	2	63	Tuesday	0	1771	19.7	20	19.2	34	21	13	10	11	5	8	14	7	1	12	15	19	15	19
03AUG2011	2011	8	3	64	Wednesday	0	1772	22.8	22.566666667	21.666666667	27	17	10	10	7	4	6	12	5	3	7	14	13	15	12
04AUG2011	2011	8	4	65	Thursday	0	1773	24.2	23	23.4	38	21	17	11	10	14	3	15	6	8	9	25	13	23	15
05AUG2011	2011	8	5	66	Friday	0	1774	24.7	23.466666667	24.533333333	31	21	10	8	13	3	7	9	12	5	5	11	20	14	17
06AUG2011	2011	8	6	67	Saturday	0	1775	24	22.233333333	25.9	52	25	27	11	14	13	14	9	16	9	18	24	28	18	34
07AUG2011	2011	8	7	68	Sunday	0	1776	25.4	25.133333333	26.4	41	22	19	11	11	9	10	13	9	11	8	20	21	24	17
08AUG2011	2011	8	8	69	Monday	0	1777	22	22.4	22.633333333	48	27	21	12	15	11	10	10	17	9	12	23	25	19	29
09AUG2011	2011	8	9	70	Tuesday	0	1778	19.4	19.866666667	21.3	31	16	15	5	11	8	7	7	9	6	9	13	18	13	18
10AUG2011	2011	8	10	71	Wednesday	0	1779	19.1	19.833333333	19.266666667	37	19	18	9	10	9	9	10	9	8	10	18	19	18	19
11AUG2011	2011	8	11	72	Thursday	0	1780	16	18.366666667	17.066666667	43	24	19	11	13	6	13	11	13	11	8	17	26	22	21
12AUG2011	2011	8	12	73	Friday	0	1781	16.9	18.733333333	15.466666667	38	18	20	9	9	9	11	11	7	6	14	18	20	17	21
13AUG2011	2011	8	13	74	Saturday	0	1782	17.2	20.6	18.533333333	38	23	15	15	8	7	8	11	12	10	5	22	16	21	17
14AUG2011	2011	8	14	75	Sunday	0	1783	23.4	22.733333333	22.366666667	31	17	14	10	7	7	7	8	9	2	12	17	14	10	21
15AUG2011	2011	8	15	76	Monday	0	1784	22.7	24	23.466666667	48	23	25	11	12	11	14	12	11	11	14	22	26	23	25
16AUG2011	2011	8	16	77	Tuesday	0	1785	25.1	24.533333333	26.333333333	37	22	15	11	11	7	8	10	12	8	7	18	19	18	19
17AUG2011	2011	8	17	78	Wednesday	0	1786	22.4	21.5	21.833333333	35	19	16	10	9	12	4	12	7	9	7	22	13	21	14
18AUG2011	2011	8	18	79	Thursday	0	1787	21.3	20.933333333	20.466666667	49	22	26	9	13	15	11	4	18	13	13	24	24	17	31
19AUG2011	2011	8	19	80	Friday	0	1788	22.8	21.3	21.866666667	27	16	11	12	4	5	6	8	8	3	8	17	10	11	16
20AUG2011	2011	8	20	81	Saturday	1	1789	20.5	20.8	17.9	26	15	11	7	8	7	4	4	11	9	2	14	12	13	13
21AUG2011	2011	8	21	82	Sunday	0	1790	21.6	21.8	19.433333333	44	17	27	4	13	16	11	7	10	13	14	20	24	20	24
22AUG2011	2011	8	22	83	Monday	0	1791	18.9	19.1	20.566666667	35	13	22	5	8	12	10	6	7	8	14	17	18	14	21
23AUG2011	2011	8	23	84	Tuesday	0	1792	20.5	21	19.6	28	17	11	7	10	4	7	8	9	4	7	11	17	12	16
24AUG2011	2011	8	24	85	Wednesday	0	1793	23	21.133333333	21.866666667	36	19	17	10	9	11	6	10	9	6	11	21	15	16	20
25AUG2011	2011	8	25	86	Thursday	0	1794	23.8	24.266666667	24	49	23	26	6	17	9	17	7	16	18	8	15	34	25	24
26AUG2011	2011	8	26	87	Friday	0	1795	25.3	25	25.133333333	43	25	18	11	14	9	9	10	15	5	13	20	23	15	28
27AUG2011	2011	8	27	88	Saturday	0	1796	25.3	26.466666667	24.933333333	32	12	20	7	5	12	8	7	5	10	10	19	13	17	15
28AUG2011	2011	8	28	89	Sunday	0	1797	24.1	23.366666667	25.2	37	22	15	10	12	10	5	8	14	9	6	20	17	17	20
29AUG2011	2011	8	29	90	Monday	0	1798	16.7	18.5	20.433333333	38	23	15	10	13	8	7	12	11	10	5	18	20	22	16
30AUG2011	2011	8	30	91	Tuesday	0	1799	18.5	18.1	18.166666667	45	20	25	12	8	12	13	10	10	5	20	24	21	15	30
31AUG2011	2011	8	31	92	Wednesday	0	1800	16.7	18.233333333	16.766666667	38	15	23	6	9	15	8	4	11	13	10	21	17	17	21
01SEP2011	2011	9	1	93	Thursday	0	1801	17.4	18.1	17.866666667	41	15	26	4	11	17	9	9	6	17	9	21	20	26	15
02SEP2011	2011	9	2	94	Friday	0	1802	18.6	17.633333333	16.733333333	37	19	18	9	10	10	8	9	10	4	14	19	18	13	24
03SEP2011	2011	9	3	95	Saturday	0	1803	19.6	18.7	17.866666667	35	18	17	9	9	5	12	5	13	7	10	14	21	12	23
04SEP2011	2011	9	4	96	Sunday	0	1804	20.7	20.266666667	18.8	34	21	13	7	14	9	4	9	12	6	7	16	18	15	19
05SEP2011	2011	9	5	97	Monday	0	1805	21.3	21.9	21.233333333	40	16	24	10	6	15	9	12	4	10	14	25	15	22	18
06SEP2011	2011	9	6	98	Tuesday	0	1806	18.8	18.333333333	21.233333333	34	15	19	8	7	7	12	8	7	10	9	15	19	18	16
07SEP2011	2011	9	7	99	Wednesday	0	1807	18.8	19.066666667	18.766666667	32	16	16	5	11	6	10	8	8	4	12	11	21	12	20
08SEP2011	2011	9	8	100	Thursday	0	1808	16.5	17.266666667	15.866666667	37	15	22	9	6	13	9	7	8	15	7	22	15	22	15
09SEP2011	2011	9	9	101	Friday	0	1809	18.2	17.866666667	16.566666667	30	19	11	14	5	6	5	10	9	5	6	20	10	15	15
10SEP2011	2011	9	10	102	Saturday	0	1810	17.7	17.866666667	17.933333333	30	14	16	7	7	5	11	6	8	7	9	12	18	13	17
11SEP2011	2011	9	11	103	Sunday	0	1811	19.2	19.466666667	17.833333333	38	24	14	13	11	8	6	12	12	7	7	21	17	19	19
12SEP2011	2011	9	12	104	Monday	0	1812	16.9	18.833333333	20.1	40	27	13	17	10	6	7	17	10	5	8	23	17	22	18
13SEP2011	2011	9	13	105	Tuesday	0	1813	17	16.966666667	16.933333333	31	15	16	6	9	7	9	6	9	5	11	13	18	11	20
14SEP2011	2011	9	14	106	Wednesday	0	1814	15	15.266666667	16.566666667	31	17	14	9	8	8	6	11	6	6	8	17	14	17	14
15SEP2011	2011	9	15	107	Thursday	0	1815	14.6	15.366666667	16.2	34	15	19	8	7	9	10	6	9	7	12	17	17	13	21
16SEP2011	2011	9	16	108	Friday	0	1816	15.5	15.6	15.5	37	19	18	11	8	7	11	9	10	7	11	18	19	16	21
17SEP2011	2011	9	17	109	Saturday	0	1817	15.5	16.1	16.233333333	39	20	19	13	7	11	8	13	7	11	8	24	15	24	15
18SEP2011	2011	9	18	110	Sunday	0	1818	16.4	16.733333333	16.866666667	36	20	16	10	10	8	8	11	9	7	9	18	18	18	18
19SEP2011	2011	9	19	111	Monday	0	1819	14.2	15.133333333	15.433333333	31	17	14	9	8	6	8	7	10	4	10	15	16	11	20
20SEP2011	2011	9	20	112	Tuesday	0	1820	16.9	16.766666667	17.233333333	47	26	21	11	15	12	9	13	13	12	9	23	24	25	22
21SEP2011	2011	9	21	113	Wednesday	0	1821	14.4	15.666666667	14.666666667	41	13	28	6	7	17	11	4	9	15	13	23	18	19	22
22SEP2011	2011	9	22	114	Thursday	0	1822	16.9	15.233333333	17.133333333	32	16	16	8	8	7	9	10	6	6	10	15	17	16	16
23SEP2011	2011	9	23	115	Friday	0	1823	14.7	14.866666667	14.9	50	23	27	13	10	11	16	13	10	12	15	24	26	25	25
24SEP2011	2011	9	24	116	Saturday	0	1824	15	14.866666667	14	42	21	21	13	8	10	11	10	11	8	13	23	19	18	24
25SEP2011	2011	9	25	117	Sunday	0	1825	16.3	16.333333333	14.566666667	42	22	19	10	12	9	10	11	11	11	8	19	22	22	19
26SEP2011	2011	9	26	118	Monday	0	1826	17.5	17.1	16.466666667	38	21	17	8	13	9	8	7	14	10	7	17	21	17	21
27SEP2011	2011	9	27	119	Tuesday	0	1827	17.8	16.3	17.166666667	35	17	18	6	11	5	13	5	12	9	9	11	24	14	21
28SEP2011	2011	9	28	120	Wednesday	0	1828	15	14.7	15.366666667	44	19	25	10	9	14	11	10	9	14	11	24	20	24	20
29SEP2011	2011	9	29	121	Thursday	0	1829	15.5	15.366666667	14.766666667	49	24	25	12	12	11	14	9	15	10	15	23	26	19	30
30SEP2011	2011	9	30	122	Friday	0	1830	22.4	20.2	21.033333333	46	20	26	10	10	13	13	11	9	10	16	23	23	21	25
01JUN2012	2012	6	1	1	Friday	0	1831	14.7	14.3	16.033333333	38	15	23	7	8	13	10	6	9	10	13	20	18	16	22
02JUN2012	2012	6	2	2	Saturday	0	1832	12.4	11.666666667	13.166666667	38	23	15	9	14	7	8	10	13	6	9	16	22	16	22
03JUN2012	2012	6	3	3	Sunday	0	1833	14.4	13.233333333	13.5	39	18	21	8	10	12	9	13	5	10	11	20	19	23	16
04JUN2012	2012	6	4	4	Monday	0	1834	16.8	14.866666667	15.633333333	32	13	19	9	4	9	10	7	6	8	11	18	14	15	17
05JUN2012	2012	6	5	5	Tuesday	0	1835	16.3	14.7	16.666666667	51	33	18	12	21	11	7	10	23	10	8	23	28	20	31
06JUN2012	2012	6	6	6	Wednesday	0	1836	17	15.3	17.9	39	23	16	12	11	7	9	14	9	6	10	19	20	20	19
07JUN2012	2012	6	7	7	Thursday	0	1837	17.7	15.833333333	16.833333333	30	20	10	9	11	6	4	6	14	5	5	15	15	11	19
08JUN2012	2012	6	8	8	Friday	0	1838	19.5	18.166666667	18.433333333	30		17	7	6	9	8	5	8	6	11	16	14	11	19
09JUN2012	2012	6	9	9	Saturday	0	1839	19.3	16.333333333	21.9	43	20	23	8	12	7	16	8	12	12	11	15	28	20	23
10JUN2012	2012	6	10	10	Sunday	0	1840	20	19.066666667	20.966666667	46	23	23	11	12	6	17	10	13	8	15	17	29	18	28
11JUN2012	2012	6	11	11	Monday	0	1841	15.9	15.333333333	17.666666667	27	15	12	5	10	6	6	5	10	6	6	11	16	11	16
12JUN2012	2012	6	12	12	Tuesday	0	1842	21.3	18.933333333	18.266666667	38	17	21	8	9	12	9	8	9	10	11	20	18	18	20
13JUN2012	2012	6	13	13	Wednesday	0	1843	21.4	20.066666667	21.066666667	37	12	25	5	7	12	13	6	6	12	13	17	20	18	19
14JUN2012	2012	6	14	14	Thursday	0	1844	22.8	20.2	22.8	35	16	19	8	8	10	9	5	11	12	7	18	17	17	18
15JUN2012	2012	6	15	15	Friday	0	1845	23.1	20.966666667	21.433333333	45	21	24	9	12	17	7	9	12	10	14	26	19	19	26
16JUN2012	2012	6	16	16	Saturday	0	1846	25	21.666666667	23.766666667	43	20	23	12	8	8	15	6	14	11	12	20	23	17	26
17JUN2012	2012	6	17	17	Sunday	0	1847	19.5	17.733333333	21.1	42	21	21	11	10	5	16	10	11	8	13	16	26	18	24
18JUN2012	2012	6	18	18	Monday	0	1848	19.5	18.633333333	20.133333333	38	21	17	8	13	9	8	13	8	12	5	17	21	25	13
19JUN2012	2012	6	19	19	Tuesday	0	1849	18.5	17.433333333	21.466666667	42	24	18	14	10	11	7	11	13	11	7	25	17	22	20
20JUN2012	2012	6	20	20	Wednesday	0	1850	21.4	19.2	20.9	35	22	13	14	8	6	7	12	10	5	8	20	15	17	18
21JUN2012	2012	6	21	21	Thursday	0	1851	21.9	21.533333333	20.066666667	35	18	17	9	9	7	10	7	11	7	10	16	19	14	21
22JUN2012	2012	6	22	22	Friday	0	1852	23	22	21.9	43	19	24	6	13	10	14	5	14	8	16	16	27	13	30
23JUN2012	2012	6	23	23	Saturday	1	1853	18.6	19	19.733333333	45	26	19	15	11	8	11	9	17	6	13	23	22	15	30
24JUN2012	2012	6	24	24	Sunday	1	1854	18	17	16.933333333	48	22	26	10	12	7	19	10	12	12	14	17	31	22	26
25JUN2012	2012	6	25	25	Monday	0	1855	18.3	17.066666667	18.733333333	28	19	9	13	6	7	2	14	5	5	4	20	8	19	9
26JUN2012	2012	6	26	26	Tuesday	0	1856	19.3	18.6	19.666666667	31	15	16	8	7	8	8	5	10	6	10	16	15	11	20
27JUN2012	2012	6	27	27	Wednesday	0	1857	18.8	16.9	18.033333333	36	24	12	17	7	5	7	18	6	4	8	22	14	22	14
28JUN2012	2012	6	28	28	Thursday	0	1858	18.1	17.866666667	17.533333333	37	14	23	7	7	14	9	8	6	10	13	21	16	18	19
29JUN2012	2012	6	29	29	Friday	0	1859	20.3	18.666666667	18.333333333	46	28	18	11	17	8	10	11	17	7	11	19	27	18	28
30JUN2012	2012	6	30	30	Saturday	0	1860	20.3	20.6	21.633333333	31	15	16	7	8	5	11	8	7	9	7	12	19	17	14
01JUL2012	2012	7	1	31	Sunday	0	1861	24.2	24.3	25.266666667	38	21	17	11	10	8	9	10	11	9	8	19	19	19	19
02JUL2012	2012	7	2	32	Monday	0	1862	22.5	20.866666667	21.933333333	30	13	17	7	6	8	9	3	10	8	9	15	15	11	19
03JUL2012	2012	7	3	33	Tuesday	0	1863	21.8	20.366666667	21.566666667	32	16	16	8	8	10	6	8	8	10	6	18	14	18	14
04JUL2012	2012	7	4	34	Wednesday	0	1864	23.4	23.033333333	23.366666667	31	16	15	6	10	4	11	6	10	7	8	10	21	13	18
05JUL2012	2012	7	5	35	Thursday	0	1865	20.8	21	21.866666667	34	10	24	5	5	15	9	5	5	15	9	20	14	20	14
06JUL2012	2012	7	6	36	Friday	0	1866	25.3	26.166666667	26.233333333	36	18	18	7	11	8	10	7	11	7	11	15	21	14	22
07JUL2012	2012	7	7	37	Saturday	0	1867	27.7	28.95	27.166666667	42	27	15	16	11	8	7	18	9	9	6	24	18	27	15
08JUL2012	2012	7	8	38	Sunday	0	1868	27.4	26.15	27.866666667	32	18	14	9	9	5	9	7	11	6	8	14	18	13	19
09JUL2012	2012	7	9	39	Monday	0	1869	24.1	23.1	25.3	36	20	16	7	13	9	7	8	12	10	6	16	20	18	18
10JUL2012	2012	7	10	40	Tuesday	0	1870	23.4	22.6	24.5	50	28	22	17	11	15	7	11	17	12	10	32	18	23	27
11JUL2012	2012	7	11	41	Wednesday	0	1871	21.4	20.466666667	22.033333333	42	22	20	10	12	7	13	11	11	6	14	17	25	17	25
12JUL2012	2012	7	12	42	Thursday	0	1872	22.8	22.833333333	24.133333333	38	21	17	9	12	8	9	9	12	7	10	17	21	16	22
13JUL2012	2012	7	13	43	Friday	0	1873	19.8	19.4	19.9	43	24	19	14	10	9	10	14	10	8	11	23	20	22	21
14JUL2012	2012	7	14	44	Saturday	0	1874	18.8	19.966666667	18.633333333	37	19	18	13	6	8	10	10	9	8	10	21	16	18	19
15JUL2012	2012	7	15	45	Sunday	0	1875	18.6	18	18.433333333	35	14	21	7	7	15	6	6	8	15	6	22	13	21	14
16JUL2012	2012	7	16	46	Monday	0	1876	17.1	17.533333333	18.333333333	39	16	23	6	10	10	13	7	9	13	10	16	23	20	19
17JUL2012	2012	7	17	47	Tuesday	0	1877	18.9	19.233333333	18.9	39	23	16	13	10	7	9	12	11	2	14	20	19	14	25
18JUL2012	2012	7	18	48	Wednesday	0	1878	19.8	18.933333333	18.666666667	43	24	19	8	16	11	8	8	16	11	8	19	24	19	24
19JUL2012	2012	7	19	49	Thursday	0	1879	21.1	19.533333333	20.766666667	41	25	16	10	15	7	9	10	15	7	9	17	24	17	24
20JUL2012	2012	7	20	50	Friday	0	1880	22.6	20.666666667	20.333333333	44	12	32	5	7	13	19	8	4	16	16	18	26	24	20
21JUL2012	2012	7	21	51	Saturday	0	1881	20	19.866666667	20.633333333	45	24	21	7	17	9	12	9	15	8	13	16	29	17	28
22JUL2012	2012	7	22	52	Sunday	0	1882	20.4	19.6	19.7	31	18	13	10	8	3	10	11	7	5	8	13	18	16	15
23JUL2012	2012	7	23	53	Monday	0	1883	16.6	17.333333333	17.2	41	22	19	13	9	11	8	15	7	5	14	24	17	20	21
24JUL2012	2012	7	24	54	Tuesday	0	1884	23	22.3	23.4	39	20	19	13	7	10	9	13	7	10	9	23	16	23	16
25JUL2012	2012	7	25	55	Wednesday	0	1885	24.3	23.7	25.633333333	41	17	24	7	10	12	12	3	14	11	13	19	22	14	27
26JUL2012	2012	7	26	56	Thursday	0	1886	27.4	25.066666667	27.5	34	22	12	13	9	6	6	10	12	6	6	19	15	16	18
27JUL2012	2012	7	27	57	Friday	0	1887	26.8	24.533333333	25.933333333	38	13	25	6	7	11	14	6	7	14	11	17	21	20	18
28JUL2012	2012	7	28	58	Saturday	0	1888	28.1	28.833333333	28.5	42	27	15	15	12	6	9	14	13	6	9	21	21	20	22
29JUL2012	2012	7	29	59	Sunday	0	1889	31.8	30.333333333	31.666666667	46	24	22	16	8	15	7	15	9	10	12	31	15	25	21
30JUL2012	2012	7	30	60	Monday	0	1890	26.4	26.266666667	28.733333333	59	23	36	7	16	13	23	7	16	14	22	20	39	21	38
31JUL2012	2012	7	31	61	Tuesday	0	1891	22.2	21.533333333	23.166666667	42	22	20	12	10	11	9	11	11	6	14	23	19	17	25
01AUG2012	2012	8	1	62	Wednesday	0	1892	18	20.166666667	18.5	38	19	19	12	7	9	10	11	8	9	10	21	17	20	18
02AUG2012	2012	8	2	63	Thursday	0	1893	21.9	21.633333333	22.7	21	9	12	4	5	6	6	3	6	3	9	10	11	6	15
03AUG2012	2012	8	3	64	Friday	0	1894	25.4	25.433333333	25.766666667	27	14	13	7	7	6	7	6	8	6	7	13	14	12	15
04AUG2012	2012	8	4	65	Saturday	0	1895	22.8	22.333333333	23.366666667	44	22	22	13	9	9	13	13	9	10	12	22	22	23	21
05AUG2012	2012	8	5	66	Sunday	0	1896	23	22.766666667	23.833333333	28	16	12	6	10	3	9	7	9	8	4	9	19	15	13
06AUG2012	2012	8	6	67	Monday	0	1897	19.9	19.866666667	23.833333333	45	23	22	9	14	16	6	10	13	15	7	25	20	25	20
07AUG2012	2012	8	7	68	Tuesday	0	1898	20.2	20.133333333	21.766666667	39	16	23	9	7	14	9	7	9	11	12	23	16	18	21
08AUG2012	2012	8	8	69	Wednesday	0	1899	19.7	19.733333333	19.033333333	38	18	20	8	10	8	12	9	9	10	10	16	22	19	19
09AUG2012	2012	8	9	70	Thursday	0	1900	20.3	19.266666667	18.266666667	35	16	19	10	6	11	8	8	8	5	14	21	14	13	22
10AUG2012	2012	8	10	71	Friday	0	1901	15	16.5	15.6	41	24	17	11	13	10	7	14	10	6	11	21	20	20	21
11AUG2012	2012	8	11	72	Saturday	0	1902	16.3	16.5	15.066666667	36	23	13	12	11	9	4	13	10	6	7	21	15	19	17
12AUG2012	2012	8	12	73	Sunday	0	1903	16	17.2	15.666666667	32	17	15	10	7	11	4	8	9	6	9	21	11	14	18
13AUG2012	2012	8	13	74	Monday	0	1904	19.2	19.166666667	18.466666667	40	21	19	16	5	11	8	12	9	9	10	27	13	21	19
14AUG2012	2012	8	14	75	Tuesday	0	1905	21.6	21.966666667	20.966666667	40	21	19	8	13	9	10	6	15	11	8	17	23	17	23
15AUG2012	2012	8	15	76	Wednesday	0	1906	17.9	19.8	18.533333333	31	18	13	10	8	8	5	8	10	8	5	18	13	16	15
16AUG2012	2012	8	16	77	Thursday	0	1907	22.2	22.4	21.133333333	47	23	24	9	14	13	11	11	12	13	11	22	25	24	23
17AUG2012	2012	8	17	78	Friday	0	1908	22.8	22.866666667	20.8	32	13	19	5	8	12	7	5	8	8	11	17	15	13	19
18AUG2012	2012	8	18	79	Saturday	0	1909	23.8	23.066666667	22.833333333	36	16	20	10	6	9	11	7	9	6	14	19	17	13	23
19AUG2012	2012	8	19	80	Sunday	0	1910	20.1	20.433333333	19.566666667	43	25	18	15	10	7	11	10	15	10	8	22	21	20	23
20AUG2012	2012	8	20	81	Monday	1	1911	18.8	18.666666667	18.033333333	44	26	18	11	15	7	11	10	16	3	15	18	26	13	31
21AUG2012	2012	8	21	82	Tuesday	0	1912	17.5	17.5	17.166666667	35	18	17	9	9	6	11	8	10	10	7	15	20	18	17
22AUG2012	2012	8	22	83	Wednesday	0	1913	17.6	18.466666667	16.966666667	48		23	15	10	9	14	8	17	8	15	24	24	16	32
23AUG2012	2012	8	23	84	Thursday	0	1914	17	17.433333333	17.033333333	42	21	21	11	10	10	11	12	9	9	12	21	21	21	21
24AUG2012	2012	8	24	85	Friday	0	1915	20.8	18.5	19.066666667	34	24	10	10	14	5	5	8	16	5	5	15	19	13	21
25AUG2012	2012	8	25	86	Saturday	0	1916	20.5	19.3	19.6	47	28	19	12	16	10	9	14	14	8	11	22	25	22	25
26AUG2012	2012	8	26	87	Sunday	0	1917	19.4	19.133333333	20.3	53	30	23	18	12	10	13	13	17	12	11	28	25	25	28
27AUG2012	2012	8	27	88	Monday	0	1918	20.1	19.8	20.533333333	49	26	23	11	15	14	9	13	13	8	15	25	24	21	28
28AUG2012	2012	8	28	89	Tuesday	0	1919	14.8	15.933333333	15.8	31	18	13	10	8	9	4	10	8	9	4	19	12	19	12
29AUG2012	2012	8	29	90	Wednesday	0	1920	19.3	18.6	18.066666667	40	18	22	6	12	10	12	10	8	6	16	16	24	16	24
30AUG2012	2012	8	30	91	Thursday	0	1921	21.3	20.866666667	19.766666667	36	17	19	7	10	7	12	7	10	4	15	14	22	11	25
31AUG2012	2012	8	31	92	Friday	0	1922	19.3	20.166666667	18	23	13	10	8	5	3	7	9	4	5	5	11	12	14	9
01SEP2012	2012	9	1	93	Saturday	0	1923	13.1	14.833333333	14.466666667	48	25	23	13	12	11	12	3	22	10	13	24	24	13	35
02SEP2012	2012	9	2	94	Sunday	0	1924	19.3	18.666666667	19.6	30	16	14	6	10	7	7	11	5	7	7	13	17	18	12
03SEP2012	2012	9	3	95	Monday	0	1925	19.6	18.966666667	18.3	42	25	17	12	13	5	12	11	14	8	9	17	25	19	23
04SEP2012	2012	9	4	96	Tuesday	0	1926	20.3	20.2	19.633333333	37	23	14	11	12	7	7	8	15	7	7	18	19	15	22
05SEP2012	2012	9	5	97	Wednesday	0	1927	18	17.766666667	18.833333333	50	30	20	13	17	10	10	13	17	13	7	23	27	26	24
06SEP2012	2012	9	6	98	Thursday	0	1928	15.8	15.433333333	16.066666667	45	27	18	16	11	8	10	16	11	6	12	24	21	22	23
07SEP2012	2012	9	7	99	Friday	0	1929	14.4	14.066666667	13.433333333	27	10	17	5	5	8	9	4	6	9	8	13	14	13	14
08SEP2012	2012	9	8	100	Saturday	0	1930	12.2	16.133333333	15.233333333	38	20	18	12	8	10	8	10	10	6	12	22	16	16	22
09SEP2012	2012	9	9	101	Sunday	0	1931	16.7	15.833333333	15.266666667	63	28	34	13	15	24	10	14	14	20	14	37	25	34	28
10SEP2012	2012	9	10	102	Monday	0	1932	18.1	18.366666667	17.066666667	37	16	21	8	8	10	11	6	10	11	10	18	19	17	20
11SEP2012	2012	9	11	103	Tuesday	0	1933	22.9	21.466666667	20.933333333	33	15	18	4	11	10	8	6	9	9	9	14	19	15	18
12SEP2012	2012	9	12	104	Wednesday	0	1934	20	18.333333333	22.666666667	43	18	25	8	10	16	9	12	6	18	7	24	19	30	13
13SEP2012	2012	9	13	105	Thursday	0	1935	15	15.7	17.233333333	42	22	20	12	10	14	6	12	10	8	12	26	16	20	22
14SEP2012	2012	9	14	106	Friday	0	1936	16.2	15.833333333	15.6	38	17	21	8	9	11	10	11	6	11	10	19	19	22	16
15SEP2012	2012	9	15	107	Saturday	0	1937	17.1	16.7	15.4	48	24	24	10	14	12	12	7	17	12	12	22	26	19	29
16SEP2012	2012	9	16	108	Sunday	0	1938	18	17.133333333	17.733333333	28	15	13	6	9	6	7	9	6	5	8	12	16	14	14
17SEP2012	2012	9	17	109	Monday	0	1939	18.6	18.366666667	18.4	38	21	17	11	10	5	12	12	9	9	8	16	22	21	17
18SEP2012	2012	9	18	110	Tuesday	0	1940	19.2	18.233333333	19.2	40	18	22	11	7	10	12	4	14	9	13	21	19	13	27
19SEP2012	2012	9	19	111	Wednesday	0	1941	16.2	16.4	19.6	50	26	24	13	13	10	14	15	11	9	15	23	27	24	26
20SEP2012	2012	9	20	112	Thursday	0	1942	14.5	14.366666667	14.566666667	35	17	18	4	13	11	7	5	12	9	9	15	20	14	21
21SEP2012	2012	9	21	113	Friday	0	1943	13.5	14.766666667	14.9	29	16	13	9	7	9	4	10	6	7	6	18	11	17	12
22SEP2012	2012	9	22	114	Saturday	0	1944	15	14.8	15.4	43	22	21	10	12	14	7	10	12	15	6	24	19	25	18
23SEP2012	2012	9	23	115	Sunday	0	1945	10.6	11.366666667	11.4	47	24	23	10	14	10	13	15	9	14	9	20	27	29	18
24SEP2012	2012	9	24	116	Monday	0	1946	11.1	10.133333333	11.3	42	17	25	8	9	14	11	7	10	13	12	22	20	20	22
25SEP2012	2012	9	25	117	Tuesday	0	1947	11.8	10.933333333	10.733333333	50	31	19	14	17	10	9	14	17	9	10	24	26	23	27
26SEP2012	2012	9	26	118	Wednesday	0	1948	13.7	14.766666667	13.666666667	53	26	27	14	12	15	12	10	16	15	12	29	24	25	28
27SEP2012	2012	9	27	119	Thursday	0	1949	18.9	16.033333333	18.433333333	42	23	19	6	17	12	7	12	11	8	11	18	24	20	22
28SEP2012	2012	9	28	120	Friday	0	1950	17.5	15.533333333	18.533333333	44	23	21	10	13	9	12	11	12	10	11	19	25	21	23
29SEP2012	2012	9	29	121	Saturday	0	1951	14.8	14.533333333	14.6	51	24	27	14	10	17	10	11	13	16	11	31	20	27	24
30SEP2012	2012	9	30	122	Sunday	0	1952	13.2	13.5	12.833333333	43	22	21	11	11	8	13	11	11	8	13	19	24	19	24
01JUN2013	2013	6	1	1	Saturday	0	1953	26	26.4	25.733333333	35	24	11	10	14	7	4	15	9	6	5	17	18	21	14
02JUN2013	2013	6	2	2	Sunday	0	1954	27.3	27.066666667	27.133333333	38	20	18	9	11	10	8	12	8	7	11	19	19	19	19
03JUN2013	2013	6	3	3	Monday	0	1955	27.4	27.433333333	26.9	49	24	25	15	9	13	12	12	12	11	14	28	21	23	26
04JUN2013	2013	6	4	4	Tuesday	0	1956	27	24.933333333	27.266666667	41	25	16	9	16	8	8	11	14	6	10	17	24	17	24
05JUN2013	2013	6	5	5	Wednesday	0	1957	28.1	24.9	28.233333333	35	21	14	8	13	7	7	10	11	6	8	15	20	16	19
06JUN2013	2013	6	6	6	Thursday	0	1958	28	25.566666667	26.6	33	18	15	8	10	10	5	9	9	7	8	18	15	16	17
07JUN2013	2013	6	7	7	Friday	0	1959	24.9	24.133333333	23.833333333	23		10	6	7	4	6	6	7	6	4	10	13	12	11
08JUN2013	2013	6	8	8	Saturday	0	1960	24.3	22.966666667	24.233333333	48	31	17	14	17	9	8	15	16	10	7	23	25	25	23
09JUN2013	2013	6	9	9	Sunday	0	1961	21.5	20.433333333	22.633333333	30	17	13	10	7	6	7	9	8	4	9	16	14	13	17
10JUN2013	2013	6	10	10	Monday	0	1962	20.6	18.1	20.866666667	52	30	22	14	16	11	11	15	15	13	9	25	27	28	24
11JUN2013	2013	6	11	11	Tuesday	0	1963	19.2	17.266666667	18.5	44	29	15	12	17	9	6	13	16	9	6	21	23	22	22
12JUN2013	2013	6	12	12	Wednesday	0	1964	20.6	19.966666667	19.666666667	27	16	11	8	8	5	6	4	12	4	7	13	14	8	19
13JUN2013	2013	6	13	13	Thursday	0	1965	22.2	21.833333333	22.633333333	28	15	13	9	6	5	8	8	7	8	5	14	14	16	12
14JUN2013	2013	6	14	14	Friday	0	1966	23.1	21.6	24.5	37	21	16	11	10	6	10	9	12	10	6	17	20	19	18
15JUN2013	2013	6	15	15	Saturday	0	1967	19.7	18.466666667	20.066666667	48	21	27	14	7	9	18	8	13	8	19	23	25	16	32
16JUN2013	2013	6	16	16	Sunday	0	1968	19.2	17.433333333	20.233333333	35	16	18	10	6	8	10	7	9	8	10	18	16	15	19
17JUN2013	2013	6	17	17	Monday	0	1969	18.9	17.1	17.266666667	35	19	16	11	8	10	6	8	11	9	7	21	14	17	18
18JUN2013	2013	6	18	18	Tuesday	0	1970	21.2	20.6	20.7	34	24	10	12	12	2	8	9	15	4	6	14	20	13	21
19JUN2013	2013	6	19	19	Wednesday	0	1971	21.8	19.433333333	20.7	39	18	20	9	9	13	7	6	12	12	8	22	16	18	20
20JUN2013	2013	6	20	20	Thursday	0	1972	19.7	20.8	20.866666667	45	20	25	7	13	17	8	7	13	13	12	24	21	20	25
21JUN2013	2013	6	21	21	Friday	0	1973	24.1	26.5	23.7	33	15	18	5	10	9	9	3	12	9	9	14	19	12	21
22JUN2013	2013	6	22	22	Saturday	0	1974	25.3	24.833333333	25.733333333	41	26	15	13	13	7	8	11	15	5	10	20	21	16	25
23JUN2013	2013	6	23	23	Sunday	1	1975	24.7	22.333333333	25.8	39	24	15	13	11	7	8	11	13	6	9	20	19	17	22
24JUN2013	2013	6	24	24	Monday	1	1976	22.5	24.8	25	42	25	17	14	11	11	6	10	15	11	6	25	17	21	21
25JUN2013	2013	6	25	25	Tuesday	0	1977	27.9	25.566666667	28.466666667	38	18	20	11	7	8	12	9	9	6	14	19	19	15	23
26JUN2013	2013	6	26	26	Wednesday	0	1978	28.9	30.266666667	29.466666667	41	26	15	11	15	8	7	11	15	9	6	19	22	20	21
27JUN2013	2013	6	27	27	Thursday	0	1979	24	25.666666667	23.666666667	46	23	23	12	11	13	10	11	12	9	14	25	21	20	26
28JUN2013	2013	6	28	28	Friday	0	1980	22.9	21	22.1	37	17	20	6	11	14	6	5	12	13	7	20	17	18	19
29JUN2013	2013	6	29	29	Saturday	0	1981	21.2	17.3	23.2	45	26	19	15	11	9	10	13	13	6	13	24	21	19	26
30JUN2013	2013	6	30	30	Sunday	0	1982	22.1	20.966666667	20.266666667	41	21	20	8	13	10	10	9	12	10	10	18	23	19	22
01JUL2013	2013	7	1	31	Monday	0	1983	21.4	19.066666667	21.133333333	41	19	22	8	11	10	12	12	7	12	10	18	23	24	17
02JUL2013	2013	7	2	32	Tuesday	0	1984	21.9	20.7	21.3	32	18	14	12	6	5	9	12	6	6	8	17	15	18	14
03JUL2013	2013	7	3	33	Wednesday	0	1985	23.8	21.733333333	24.466666667	36	24	12	11	13	9	3	11	13	4	8	20	16	15	21
04JUL2013	2013	7	4	34	Thursday	0	1986	28.3	26.133333333	27.266666667	50	27	23	11	16	7	16	9	18	11	12	18	32	20	30
05JUL2013	2013	7	5	35	Friday	0	1987	27.3	26.033333333	28.566666667	38	21	17	8	13	6	11	11	10	6	11	14	24	17	21
06JUL2013	2013	7	6	36	Saturday	0	1988	24	22.5	23.9	36	23	13	9	14	5	8	9	14	4	9	14	22	13	23
07JUL2013	2013	7	7	37	Sunday	0	1989	24.7	22.366666667	22.866666667	38	20	18	12	8	10	8	10	10	10	8	22	16	20	18
08JUL2013	2013	7	8	38	Monday	0	1990	27.1	25.166666667	25.366666667	31	12	19	7	5	11	8	6	6	10	9	18	13	16	15
09JUL2013	2013	7	9	39	Tuesday	0	1991	23.1	21.2	21.666666667	40	20	20	8	12	11	9	12	8	7	13	19	21	19	21
10JUL2013	2013	7	10	40	Wednesday	0	1992	23	21.7	23.1	46	30	16	18	12	6	10	23	7	7	9	24	22	30	16
11JUL2013	2013	7	11	41	Thursday	0	1993	24.2	22.1	24.133333333	39	14	25	7	7	10	15	6	8	13	12	17	22	19	20
12JUL2013	2013	7	12	42	Friday	0	1994	25	23.133333333	23.833333333	45	24	21	12	12	13	8	8	16	8	13	25	20	16	29
13JUL2013	2013	7	13	43	Saturday	0	1995	25.4	25.7	24.4	30	14	16	8	6	6	10	7	7	10	6	14	16	17	13
14JUL2013	2013	7	14	44	Sunday	0	1996	27.2	26.7	26.266666667	41	22	19	13	9	9	10	8	14	10	9	22	19	18	23
15JUL2013	2013	7	15	45	Monday	0	1997	25.1	21.866666667	23.6	35	15	20	6	9	9	11	8	7	11	9	15	20	19	16
16JUL2013	2013	7	16	46	Tuesday	0	1998	21.6	20.066666667	21.633333333	32	15	17	9	6	8	9	8	7	4	13	17	15	12	20
17JUL2013	2013	7	17	47	Wednesday	0	1999	22.6	20.566666667	22.133333333	29	15	14	9	6	6	8	9	6	5	9	15	14	14	15
[truncated: 75 more rows]
